# Supplementary material for: Implications of Lead (Pb)-Induced Transcriptomic and Phenotypic Alterations in the Aged Zebrafish (Danio rerio)
Source: Toxics. 2024 Oct 14;12(10):745. doi: 10.3390/toxics12100745 (PMC11511149; doi:10.3390/toxics12100745)
Supplement: Supplementary file 1 [file toxics-12-00745-s001.zip]

Archive with 2 entries (2 files):
- Appendices_TableS1_Updated.xlsx
- DEGs Appendices figures.pdf
