# Supplementary material for: Implications of Lead (Pb)-Induced Transcriptomic and Phenotypic Alterations in the Aged Zebrafish (Danio rerio)
Source: Toxics. 2024 Oct 14;12(10):745. doi: 10.3390/toxics12100745 (PMC11511149; doi:10.3390/toxics12100745)
Supplement: Supplementary file 1 [file toxics-12-00745-s001.zip › Appendices_TableS1_Updated.xlsx]

## Sheet: 1
Exposure (μg/L)	ID	Symbol	Entrez Gene Name	log2 Fold Change	p value	adjusted p value	Annotation
1	ENSDARG00000055752	NPAS4	neuronal PAS domain protein 4	-1.92517	0	0.0347709	IPA mapped
1	ENSDARG00000057121	C7	complement C7	-1.72142	0	0.165455	IPA mapped
1	ENSDARG00000032237	ANAPC4	anaphase promoting complex subunit 4	-1.60575	0	0.99641	IPA mapped
1	ENSDARG00000056511	ARR3	arrestin 3	-1.45696	0	0.99641	IPA mapped
1	ENSDARG00000090778	TTLL1	TTL family tubulin polyglutamylase complex subunit L1	-1.4156	0	0.99641	IPA mapped
1	ENSDARG00000014488	CA13	carbonic anhydrase 13	-1.37915	0	0.99641	IPA mapped
1	ENSDARG00000079725	DHX9	DExH-box helicase 9	-1.33202	0	0.99641	IPA mapped
1	ENSDARG00000089245	DUSP23	dual specificity phosphatase 23	-1.29122	0	0.99641	IPA mapped
1	ENSDARG00000079777	MAP6D1	MAP6 domain containing 1	-1.29047	0.01	0.99641	IPA mapped
1	ENSDARG00000031683	FOS	Fos proto-oncogene, AP-1 transcription factor subunit	-1.28401	0	0.99641	IPA mapped
1	ENSDARG00000104139	ATP1A3	ATPase Na+/K+ transporting subunit alpha 3	-1.22999	0	0.89333	IPA mapped
1	ENSDARG00000102896	JMJD6	jumonji domain containing 6, arginine demethylase and lysine hydroxylase	-1.2286	0.01	0.99641	IPA mapped
1	ENSDARG00000095767	DIO3	iodothyronine deiodinase 3	-1.22392	0	0.99641	IPA mapped
1	ENSDARG00000029621	SGMS1	sphingomyelin synthase 1	-1.22431	0.01	0.99641	IPA mapped
1	ENSDARG00000079497	TCIM	transcriptional and immune response regulator	-1.19358	0	0.99641	IPA mapped
1	ENSDARG00000001999	ADAMTS18	ADAM metallopeptidase with thrombospondin type 1 motif 18	-1.1921	0.01	0.99641	IPA mapped
1	ENSDARG00000019130	PLK2	polo like kinase 2	-1.18329	0	0.99641	IPA mapped
1	ENSDARG00000054963	ALG1	ALG1 chitobiosyldiphosphodolichol beta-mannosyltransferase	-1.16637	0.01	0.99641	IPA mapped
1	ENSDARG00000036995	LSM6	LSM6 homolog, U6 small nuclear RNA and mRNA degradation associated	-1.15594	0	0.99641	IPA mapped
1	ENSDARG00000068461	AOPEP	aminopeptidase O (putative)	-1.15579	0.01	0.99641	IPA mapped
1	ENSDARG00000021022	IFT57	intraflagellar transport 57	-1.13863	0.01	0.99641	IPA mapped
1	ENSDARG00000041592	DCUN1D2	defective in cullin neddylation 1 domain containing 2	-1.13552	0	0.99641	IPA mapped
1	ENSDARG00000043960	RPF2	ribosome production factor 2 homolog	-1.0909	0.02	0.99641	IPA mapped
1	ENSDARG00000011515	ORAI1	ORAI calcium release-activated calcium modulator 1	-1.08552	0.02	0.99641	IPA mapped
1	ENSDARG00000029356	MBOAT1	membrane bound O-acyltransferase domain containing 1	-1.08013	0.01	0.99641	IPA mapped
1	ENSDARG00000038040	TPK1	thiamin pyrophosphokinase 1	-1.08032	0.02	0.99641	IPA mapped
1	ENSDARG00000011146	UQCRB	ubiquinol-cytochrome c reductase binding protein	-1.07878	0	0.99641	IPA mapped
1	ENSDARG00000030440	RSRP1	arginine and serine rich protein 1	-1.07607	0	0.99641	IPA mapped
1	ENSDARG00000087752	RFWD3	ring finger and WD repeat domain 3	-1.07435	0.02	0.99641	IPA mapped
1	ENSDARG00000042953	CYP2J2	cytochrome P450 family 2 subfamily J member 2	-1.07126	0.01	0.99641	IPA mapped
1	ENSDARG00000045129	FKBP10	FKBP prolyl isomerase 10	-1.06916	0.01	0.99641	IPA mapped
1	ENSDARG00000091402	EIF2B1	eukaryotic translation initiation factor 2B subunit alpha	-1.06776	0.01	0.99641	IPA mapped
1	ENSDARG00000005980	SFSWAP	splicing factor SWAP	-1.0676	0.02	0.99641	IPA mapped
1	ENSDARG00000001889	TUBA1A	tubulin alpha 1a	-1.06578	0	0.99641	IPA mapped
1	ENSDARG00000060263	PECAM1	platelet and endothelial cell adhesion molecule 1	-1.06499	0.02	0.99641	IPA mapped
1	ENSDARG00000079324	ANO9	anoctamin 9	-1.06433	0.02	0.99641	IPA mapped
1	ENSDARG00000014292	MED15	mediator complex subunit 15	-1.06021	0.02	0.99641	IPA mapped
1	ENSDARG00000090389	NDUFV3	NADH:ubiquinone oxidoreductase subunit V3	-1.05664	0.01	0.99641	IPA mapped
1	ENSDARG00000074481	ULK1	unc-51 like autophagy activating kinase 1	-1.05407	0.03	0.99641	IPA mapped
1	ENSDARG00000075201	INPP4B	inositol polyphosphate-4-phosphatase type II B	-1.05425	0.03	0.99641	IPA mapped
1	ENSDARG00000028949	ZBTB26	zinc finger and BTB domain containing 26	-1.04796	0.03	0.99641	IPA mapped
1	ENSDARG00000024828	TMEM134	transmembrane protein 134	-1.04578	0.03	0.99641	IPA mapped
1	ENSDARG00000079651	Afg3l1	AFG3-like AAA ATPase 1	-1.03957	0.03	0.99641	IPA mapped
1	ENSDARG00000054220	AP4S1	adaptor related protein complex 4 subunit sigma 1	-1.03938	0.02	0.99641	IPA mapped
1	ENSDARG00000104495	PLTP	phospholipid transfer protein	-1.02672	0.03	0.99641	IPA mapped
1	ENSDARG00000104316	SPATS2	spermatogenesis associated serine rich 2	-1.02505	0.03	0.99641	IPA mapped
1	ENSDARG00000062794	TRIM36	tripartite motif containing 36	-1.02104	0.02	0.99641	IPA mapped
1	ENSDARG00000024564	SCCPDH	saccharopine dehydrogenase (putative)	-0.999338	0.01	0.99641	IPA mapped
1	ENSDARG00000014531	ATG4A	autophagy related 4A cysteine peptidase	-0.99939	0.03	0.99641	IPA mapped
1	ENSDARG00000009436	UBXN7	UBX domain protein 7	-0.998404	0.02	0.99641	IPA mapped
1	ENSDARG00000075933	COX15	cytochrome c oxidase assembly homolog COX15	-0.991641	0.04	0.99641	IPA mapped
1	ENSDARG00000036061	OGFOD1	2-oxoglutarate and iron dependent oxygenase domain containing 1	-0.984531	0.03	0.99641	IPA mapped
1	ENSDARG00000034470	ALDOA	aldolase, fructose-bisphosphate A	-0.983726	0.03	0.99641	IPA mapped
1	ENSDARG00000021389	JAG2	jagged canonical Notch ligand 2	-0.980271	0.04	0.99641	IPA mapped
1	ENSDARG00000102226	GPR19	G protein-coupled receptor 19	-0.978444	0.04	0.99641	IPA mapped
1	ENSDARG00000028367	SULT2B1	sulfotransferase family 2B member 1	-0.976083	0.02	0.99641	IPA mapped
1	ENSDARG00000045095	ELAC1	elaC ribonuclease Z 1	-0.975498	0.04	0.99641	IPA mapped
1	ENSDARG00000078087	CNNM1	cyclin and CBS domain divalent metal cation transport mediator 1	-0.972819	0.04	0.99641	IPA mapped
1	ENSDARG00000025034	SYNGR3	synaptogyrin 3	-0.971553	0.01	0.99641	IPA mapped
1	ENSDARG00000013333	NDUFA10	NADH:ubiquinone oxidoreductase subunit A10	-0.972246	0.01	0.99641	IPA mapped
1	ENSDARG00000042851	SRP9	signal recognition particle 9	-0.971824	0.02	0.99641	IPA mapped
1	ENSDARG00000041113	WDR18	WD repeat domain 18	-0.970837	0.04	0.99641	IPA mapped
1	ENSDARG00000008623	COPS3	COP9 signalosome subunit 3	-0.969613	0.04	0.99641	IPA mapped
1	ENSDARG00000041421	TAFAZZIN	tafazzin, phospholipid-lysophospholipid transacylase	-0.967982	0.04	0.99641	IPA mapped
1	ENSDARG00000092478	SDHAF1	succinate dehydrogenase complex assembly factor 1	-0.966227	0.04	0.99641	IPA mapped
1	ENSDARG00000030733	B3GAT2	beta-1,3-glucuronyltransferase 2	-0.964992	0.02	0.99641	IPA mapped
1	ENSDARG00000023583	COQ9	coenzyme Q9	-0.95993	0.02	0.99641	IPA mapped
1	ENSDARG00000042978	CYP2J2	cytochrome P450 family 2 subfamily J member 2	-0.959644	0.04	0.99641	IPA mapped
1	ENSDARG00000016607	ECHDC2	enoyl-CoA hydratase domain containing 2	-0.954756	0.04	0.99641	IPA mapped
1	ENSDARG00000010630	HOXB6	homeobox B6	-0.953767	0.04	0.99641	IPA mapped
1	ENSDARG00000039136	COX16	cytochrome c oxidase assembly factor COX16	-0.953126	0.04	0.99641	IPA mapped
1	ENSDARG00000033140	DESI1	desumoylating isopeptidase 1	-0.951536	0.01	0.99641	IPA mapped
1	ENSDARG00000007693	NFKBIA	NFKB inhibitor alpha	-0.950458	0.01	0.99641	IPA mapped
1	ENSDARG00000097011	HBZ	hemoglobin subunit zeta	-0.949268	0	0.99641	IPA mapped
1	ENSDARG00000104537	COX7C	cytochrome c oxidase subunit 7C	-0.947069	0.01	0.99641	IPA mapped
1	ENSDARG00000052011	RRAD	RRAD, Ras related glycolysis inhibitor and calcium channel regulator	-0.947239	0.03	0.99641	IPA mapped
1	ENSDARG00000057910	MRPS34	mitochondrial ribosomal protein S34	-0.945788	0.02	0.99641	IPA mapped
1	ENSDARG00000063446	IBA57	iron-sulfur cluster assembly factor IBA57	-0.943255	0.04	0.99641	IPA mapped
1	ENSDARG00000098497	HRAS	HRas proto-oncogene, GTPase	-0.940092	0.02	0.99641	IPA mapped
1	ENSDARG00000016318	MED7	mediator complex subunit 7	-0.932271	0.04	0.99641	IPA mapped
1	ENSDARG00000006838	EEF1A2	eukaryotic translation elongation factor 1 alpha 2	-0.927643	0.02	0.99641	IPA mapped
1	ENSDARG00000070155	TUBA4A	tubulin alpha 4a	-0.925759	0.03	0.99641	IPA mapped
1	ENSDARG00000073917	B3GLCT	beta 3-glucosyltransferase	-0.924057	0.03	0.99641	IPA mapped
1	ENSDARG00000027465	RMND1	required for meiotic nuclear division 1 homolog	-0.924376	0.04	0.99641	IPA mapped
1	ENSDARG00000104674	CCT2	chaperonin containing TCP1 subunit 2	-0.92295	0.01	0.99641	IPA mapped
1	ENSDARG00000010717	CHCHD10	coiled-coil-helix-coiled-coil-helix domain containing 10	-0.921659	0	0.99641	IPA mapped
1	ENSDARG00000074367	RGD1561481	similar to ubiquitin specific protease 12	-0.918813	0.03	0.99641	IPA mapped
1	ENSDARG00000044092	ATP5IF1	ATP synthase inhibitory factor subunit 1	-0.91548	0.01	0.99641	IPA mapped
1	ENSDARG00000092787	DMAC1	distal membrane arm assembly component 1	-0.914298	0.01	0.99641	IPA mapped
1	ENSDARG00000061728	ACOT13	acyl-CoA thioesterase 13	-0.906792	0.04	0.99641	IPA mapped
1	ENSDARG00000103032	RAP2B	RAP2B, member of RAS oncogene family	-0.903578	0.04	0.99641	IPA mapped
1	ENSDARG00000057468	KCNC2	potassium voltage-gated channel subfamily C member 2	-0.903429	0.03	0.99641	IPA mapped
1	ENSDARG00000070866	TMEM11	transmembrane protein 11	-0.903434	0.03	0.99641	IPA mapped
1	ENSDARG00000071211	C1orf50	chromosome 1 open reading frame 50	-0.90298	0.04	0.99641	IPA mapped
1	ENSDARG00000039914	GAPDHS	glyceraldehyde-3-phosphate dehydrogenase, spermatogenic	-0.89892	0	0.99641	IPA mapped
1	ENSDARG00000031307	ZIC4	Zic family member 4	-0.899076	0.04	0.99641	IPA mapped
1	ENSDARG00000097660	TRAPPC2	trafficking protein particle complex subunit 2	-0.887302	0.04	0.99641	IPA mapped
1	ENSDARG00000038768	MRPL12	mitochondrial ribosomal protein L12	-0.883051	0.02	0.99641	IPA mapped
1	ENSDARG00000034427	JPT2	Jupiter microtubule associated homolog 2	-0.879046	0.04	0.99641	IPA mapped
1	ENSDARG00000077075	FASTK	Fas activated serine/threonine kinase	-0.86841	0.01	0.99641	IPA mapped
1	ENSDARG00000024746	HSP90AA1	heat shock protein 90 alpha family class A member 1	-0.866308	0	0.99641	IPA mapped
1	ENSDARG00000045944	SLC6A1	solute carrier family 6 member 1	-0.863688	0.02	0.99641	IPA mapped
1	ENSDARG00000102147	FEM1C	fem-1 homolog C	-0.863819	0.03	0.99641	IPA mapped
1	ENSDARG00000006260	TUBA4A	tubulin alpha 4a	-0.853509	0.01	0.99641	IPA mapped
1	ENSDARG00000036704	TMEM18	transmembrane protein 18	-0.849677	0.02	0.99641	IPA mapped
1	ENSDARG00000007639	CNOT4	CCR4-NOT transcription complex subunit 4	-0.848059	0.04	0.99641	IPA mapped
1	ENSDARG00000070537	STMN2	stathmin 2	-0.846564	0.01	0.99641	IPA mapped
1	ENSDARG00000015006	DNM1L	dynamin 1 like	-0.845134	0.02	0.99641	IPA mapped
1	ENSDARG00000038028	NDUFA6	NADH:ubiquinone oxidoreductase subunit A6	-0.839714	0.02	0.99641	IPA mapped
1	ENSDARG00000098671	PRELID1	PRELI domain containing 1	-0.838194	0.03	0.99641	IPA mapped
1	ENSDARG00000021225	PRKCI	protein kinase C iota	-0.834274	0.03	0.99641	IPA mapped
1	ENSDARG00000012914	ARHGEF4	Rho guanine nucleotide exchange factor 4	-0.831886	0.02	0.99641	IPA mapped
1	ENSDARG00000063527	ELMO2	engulfment and cell motility 2	-0.829111	0.01	0.99641	IPA mapped
1	ENSDARG00000030980	CSRP1	cysteine and glycine rich protein 1	-0.824631	0.03	0.99641	IPA mapped
1	ENSDARG00000015385	NDUFS3	NADH:ubiquinone oxidoreductase core subunit S3	-0.820646	0.02	0.99641	IPA mapped
1	ENSDARG00000092115	EIF4A1	eukaryotic translation initiation factor 4A1	-0.820109	0.02	0.99641	IPA mapped
1	ENSDARG00000073962	CCDC32	coiled-coil domain containing 32	-0.81329	0.04	0.99641	IPA mapped
1	ENSDARG00000037403	LOC680121	similar to heat shock protein 8	-0.811051	0.02	0.99641	IPA mapped
1	ENSDARG00000036329	NDUFA1	NADH:ubiquinone oxidoreductase subunit A1	-0.809219	0.02	0.99641	IPA mapped
1	ENSDARG00000060948	DYNC1I1	dynein cytoplasmic 1 intermediate chain 1	-0.808456	0.02	0.99641	IPA mapped
1	ENSDARG00000006859	NKAIN1	sodium/potassium transporting ATPase interacting 1	-0.805951	0.04	0.99641	IPA mapped
1	ENSDARG00000039522	TUBB2A	tubulin beta 2A class IIa	-0.804666	0.01	0.99641	IPA mapped
1	ENSDARG00000077653	RABL6	RAB, member RAS oncogene family like 6	-0.805477	0.04	0.99641	IPA mapped
1	ENSDARG00000007347	DEGS1	delta 4-desaturase, sphingolipid 1	-0.798284	0.03	0.99641	IPA mapped
1	ENSDARG00000103824	HINT1	histidine triad nucleotide binding protein 1	-0.794639	0.02	0.99641	IPA mapped
1	ENSDARG00000023766	GNS	glucosamine (N-acetyl)-6-sulfatase	-0.791911	0.03	0.99641	IPA mapped
1	ENSDARG00000006427	FABP2	fatty acid binding protein 2	-0.790814	0.02	0.99641	IPA mapped
1	ENSDARG00000101080	PWWP2B	PWWP domain containing 2B	-0.790697	0.04	0.99641	IPA mapped
1	ENSDARG00000077523	TDRD7	tudor domain containing 7	-0.783775	0.04	0.99641	IPA mapped
1	ENSDARG00000017772	MDH1	malate dehydrogenase 1	-0.781571	0.02	0.99641	IPA mapped
1	ENSDARG00000037647	RNF175	ring finger protein 175	-0.782296	0.04	0.99641	IPA mapped
1	ENSDARG00000089204	SMIM13	small integral membrane protein 13	-0.781112	0.02	0.99641	IPA mapped
1	ENSDARG00000054793	EMC10	ER membrane protein complex subunit 10	-0.772635	0.04	0.99641	IPA mapped
1	ENSDARG00000035622	XBP1	X-box binding protein 1	-0.771472	0.01	0.99641	IPA mapped
1	ENSDARG00000027316	TCP11L2	t-complex 11 like 2	-0.76969	0.04	0.99641	IPA mapped
1	ENSDARG00000068708	IFRD1	interferon related developmental regulator 1	-0.758768	0.03	0.99641	IPA mapped
1	ENSDARG00000041062	CALB2	calbindin 2	-0.756262	0.02	0.99641	IPA mapped
1	ENSDARG00000001929	PINK1	PTEN induced kinase 1	-0.754554	0.03	0.99641	IPA mapped
1	ENSDARG00000003693	HARS1	histidyl-tRNA synthetase 1	-0.750602	0.04	0.99641	IPA mapped
1	ENSDARG00000076805	LENG8	leukocyte receptor cluster member 8	-0.747726	0.04	0.99641	IPA mapped
1	ENSDARG00000092873	ATP5MJ	ATP synthase membrane subunit j	-0.747	0.01	0.99641	IPA mapped
1	ENSDARG00000003570	HSP90B1	heat shock protein 90 beta family member 1	-0.747052	0.03	0.99641	IPA mapped
1	ENSDARG00000068179	TRIB2	tribbles pseudokinase 2	-0.744892	0.04	0.99641	IPA mapped
1	ENSDARG00000013075	MRPL11	mitochondrial ribosomal protein L11	-0.73934	0.04	0.99641	IPA mapped
1	ENSDARG00000103978	SH3BP5	SH3 domain binding protein 5	-0.736584	0.04	0.99641	IPA mapped
1	ENSDARG00000042252	EIF4H	eukaryotic translation initiation factor 4H	-0.731535	0.04	0.99641	IPA mapped
1	ENSDARG00000114695	HMOX2	heme oxygenase 2	-0.730872	0.04	0.99641	IPA mapped
1	ENSDARG00000007745	UQCRFS1	ubiquinol-cytochrome c reductase, Rieske iron-sulfur polypeptide 1	-0.72526	0.02	0.99641	IPA mapped
1	ENSDARG00000006408	Hmgb3	high mobility group box 3	-0.712217	0.03	0.99641	IPA mapped
1	ENSDARG00000070083	ATP5F1B	ATP synthase F1 subunit beta	-0.708531	0.03	0.99641	IPA mapped
1	ENSDARG00000002240	PSMB6	proteasome 20S subunit beta 6	-0.702969	0.04	0.99641	IPA mapped
1	ENSDARG00000021351	NEFM	neurofilament medium chain	-0.7008	0.03	0.99641	IPA mapped
1	ENSDARG00000006290	NDUFS5	NADH:ubiquinone oxidoreductase subunit S5	-0.700337	0.03	0.99641	IPA mapped
1	ENSDARG00000025566	SLC25A3	solute carrier family 25 member 3	-0.695765	0.01	0.99641	IPA mapped
1	ENSDARG00000006370	ATP6V1H	ATPase H+ transporting V1 subunit H	-0.693947	0.03	0.99641	IPA mapped
1	ENSDARG00000075768	SDHB	succinate dehydrogenase complex iron sulfur subunit B	-0.694423	0.03	0.99641	IPA mapped
1	ENSDARG00000103846	HSPA5	heat shock protein family A (Hsp70) member 5	-0.6926	0.03	0.99641	IPA mapped
1	ENSDARG00000053047	EIF2S2	eukaryotic translation initiation factor 2 subunit beta	-0.686781	0.03	0.99641	IPA mapped
1	ENSDARG00000021346	PDHB	pyruvate dehydrogenase E1 subunit beta	-0.679577	0.04	0.99641	IPA mapped
1	ENSDARG00000102115	NDUFC2	NADH:ubiquinone oxidoreductase subunit C2	-0.665311	0.03	0.99641	IPA mapped
1	ENSDARG00000019881	BSG	basigin (Ok blood group)	-0.648075	0.02	0.99641	IPA mapped
1	ENSDARG00000093549	SELENOP	selenoprotein P	-0.648226	0.04	0.99641	IPA mapped
1	ENSDARG00000095273	COX8A	cytochrome c oxidase subunit 8A	-0.630374	0.04	0.99641	IPA mapped
1	ENSDARG00000038075	CYC1	cytochrome c1	-0.627015	0.03	0.99641	IPA mapped
1	ENSDARG00000037867	ATP5MF	ATP synthase membrane subunit f	-0.615834	0.04	0.99641	IPA mapped
1	ENSDARG00000075709	NDUFB3	NADH:ubiquinone oxidoreductase subunit B3	-0.610826	0.03	0.99641	IPA mapped
1	ENSDARG00000095921	UQCR11	ubiquinol-cytochrome c reductase, complex III subunit XI	-0.561826	0.04	0.99641	IPA mapped
1	ENSDARG00000044267	SUMO1	small ubiquitin like modifier 1	0.574349	0.04	0.99641	IPA mapped
1	ENSDARG00000062797	NELL2	neural EGFL like 2	0.582784	0.02	0.99641	IPA mapped
1	ENSDARG00000023323	YWHAQ	tyrosine 3-monooxygenase/tryptophan 5-monooxygenase activation protein theta	0.583433	0.03	0.99641	IPA mapped
1	ENSDARG00000068214	CCNI	cyclin I	0.620818	0.01	0.99641	IPA mapped
1	ENSDARG00000058203	SMC1A	structural maintenance of chromosomes 1A	0.62822	0.03	0.99641	IPA mapped
1	ENSDARG00000070688	NCALD	neurocalcin delta	0.648668	0.03	0.99641	IPA mapped
1	ENSDARG00000014571	CTNNB1	catenin beta 1	0.652998	0.03	0.99641	IPA mapped
1	ENSDARG00000016058	FIBP	FGF1 intracellular binding protein	0.669885	0.04	0.99641	IPA mapped
1	ENSDARG00000102974	BAZ2A	bromodomain adjacent to zinc finger domain 2A	0.688008	0.04	0.99641	IPA mapped
1	ENSDARG00000074686	OGA	O-GlcNAcase	0.698722	0.04	0.99641	IPA mapped
1	ENSDARG00000060697	KMT2B	lysine methyltransferase 2B	0.730551	0.03	0.99641	IPA mapped
1	ENSDARG00000020164	EFNB2	ephrin B2	0.760109	0.04	0.99641	IPA mapped
1	ENSDARG00000025254	S100A10	S100 calcium binding protein A10	0.762778	0.03	0.99641	IPA mapped
1	ENSDARG00000070475	KHDRBS1	KH RNA binding domain containing, signal transduction associated 1	0.769835	0.02	0.99641	IPA mapped
1	ENSDARG00000012747	RER1	retention in endoplasmic reticulum sorting receptor 1	0.770416	0.03	0.99641	IPA mapped
1	ENSDARG00000003854	ACSL6	acyl-CoA synthetase long chain family member 6	0.777322	0.04	0.99641	IPA mapped
1	ENSDARG00000035557	GABARAP	GABA type A receptor-associated protein	0.783441	0	0.99641	IPA mapped
1	ENSDARG00000006124	KDM5C	lysine demethylase 5C	0.782597	0.03	0.99641	IPA mapped
1	ENSDARG00000007753	CPNE2	copine 2	0.791775	0.02	0.99641	IPA mapped
1	ENSDARG00000061830	PRSS12	serine protease 12	0.820428	0.04	0.99641	IPA mapped
1	ENSDARG00000077052	TNRC18	trinucleotide repeat containing 18	0.823533	0.01	0.99641	IPA mapped
1	ENSDARG00000060309	SRGAP3	SLIT-ROBO Rho GTPase activating protein 3	0.856584	0.04	0.99641	IPA mapped
1	ENSDARG00000020328	PLEKHA6	pleckstrin homology domain containing A6	0.857792	0.02	0.99641	IPA mapped
1	ENSDARG00000103923	TFAP4	transcription factor AP-4	0.866691	0.04	0.99641	IPA mapped
1	ENSDARG00000099397	CFAP410	cilia and flagella associated protein 410	0.870331	0.04	0.99641	IPA mapped
1	ENSDARG00000103813	ATE1	arginyltransferase 1	0.877436	0.04	0.99641	IPA mapped
1	ENSDARG00000100854	AGO4	argonaute RISC component 4	0.887859	0.02	0.99641	IPA mapped
1	ENSDARG00000040528	LGALS3BP	galectin 3 binding protein	0.889651	0.02	0.99641	IPA mapped
1	ENSDARG00000045155	PHF5A	PHD finger protein 5A	0.892409	0.03	0.99641	IPA mapped
1	ENSDARG00000012409	RNF207	ring finger protein 207	0.893869	0.04	0.99641	IPA mapped
1	ENSDARG00000079291	RAPGEF3	Rap guanine nucleotide exchange factor 3	0.90342	0.04	0.99641	IPA mapped
1	ENSDARG00000012776	SMARCA1	SWI/SNF related, matrix associated, actin dependent regulator of chromatin, subfamily a, member 1	0.906043	0.02	0.99641	IPA mapped
1	ENSDARG00000041481	SMG5	SMG5 nonsense mediated mRNA decay factor	0.907477	0.04	0.99641	IPA mapped
1	ENSDARG00000004537	KMT2A	lysine methyltransferase 2A	0.910166	0.02	0.99641	IPA mapped
1	ENSDARG00000031768	RORA	RAR related orphan receptor A	0.910519	0.01	0.99641	IPA mapped
1	ENSDARG00000087697	LPL	lipoprotein lipase	0.911742	0.03	0.99641	IPA mapped
1	ENSDARG00000025285	PANX1	pannexin 1	0.914612	0.03	0.99641	IPA mapped
1	ENSDARG00000020820	SRP68	signal recognition particle 68	0.926209	0.02	0.99641	IPA mapped
1	ENSDARG00000103394	KIF5B	kinesin family member 5B	0.928134	0.02	0.99641	IPA mapped
1	ENSDARG00000099528	DUS3L	dihydrouridine synthase 3 like	0.933756	0.03	0.99641	IPA mapped
1	ENSDARG00000059738	PTPRS	protein tyrosine phosphatase receptor type S	0.934419	0.03	0.99641	IPA mapped
1	ENSDARG00000059900	TBC1D9	TBC1 domain family member 9	0.937671	0.03	0.99641	IPA mapped
1	ENSDARG00000056924	SAP130	Sin3A associated protein 130	0.940839	0.03	0.99641	IPA mapped
1	ENSDARG00000042590	RBM19	RNA binding motif protein 19	0.94391	0.04	0.99641	IPA mapped
1	ENSDARG00000078215	RBSN	rabenosyn, RAB effector	0.950353	0.03	0.99641	IPA mapped
1	ENSDARG00000062745	SOCS5	suppressor of cytokine signaling 5	0.952668	0.03	0.99641	IPA mapped
1	ENSDARG00000102883	SPTBN1	spectrin beta, non-erythrocytic 1	0.956012	0.03	0.99641	IPA mapped
1	ENSDARG00000052625	FKBP1B	FKBP prolyl isomerase 1B	0.958688	0.04	0.99641	IPA mapped
1	ENSDARG00000087666	FIBP	FGF1 intracellular binding protein	0.960202	0.04	0.99641	IPA mapped
1	ENSDARG00000063475	ABCG1	ATP binding cassette subfamily G member 1	0.961112	0.04	0.99641	IPA mapped
1	ENSDARG00000098432	PAF1	PAF1 homolog, Paf1/RNA polymerase II complex component	0.963019	0.04	0.99641	IPA mapped
1	ENSDARG00000099572	HMGN2	high mobility group nucleosomal binding domain 2	0.971899	0.01	0.99641	IPA mapped
1	ENSDARG00000018559	KDM7A	lysine demethylase 7A	0.97491	0.01	0.99641	IPA mapped
1	ENSDARG00000030448	SPPL2B	signal peptide peptidase like 2B	0.974973	0.03	0.99641	IPA mapped
1	ENSDARG00000018923	FAT2	FAT atypical cadherin 2	0.975887	0.01	0.99641	IPA mapped
1	ENSDARG00000069594	KIF13A	kinesin family member 13A	0.97679	0.04	0.99641	IPA mapped
1	ENSDARG00000099387	JPT1	Jupiter microtubule associated homolog 1	0.985356	0.03	0.99641	IPA mapped
1	ENSDARG00000098954	STARD13	StAR related lipid transfer domain containing 13	0.985531	0.04	0.99641	IPA mapped
1	ENSDARG00000019693	CLCN5	chloride voltage-gated channel 5	0.987392	0.01	0.99641	IPA mapped
1	ENSDARG00000105009	DDAH2	dimethylarginine dimethylaminohydrolase 2	0.9905	0.03	0.99641	IPA mapped
1	ENSDARG00000067996	CSK	C-terminal Src kinase	0.990646	0.03	0.99641	IPA mapped
1	ENSDARG00000042823	SPCS2	signal peptidase complex subunit 2	0.993133	0.01	0.99641	IPA mapped
1	ENSDARG00000102908	IL16	interleukin 16	0.998819	0.04	0.99641	IPA mapped
1	ENSDARG00000040917	CBFB	core-binding factor subunit beta	0.999648	0.03	0.99641	IPA mapped
1	ENSDARG00000017708	LRRC40	leucine rich repeat containing 40	1.0054	0.03	0.99641	IPA mapped
1	ENSDARG00000101627	SSR1	signal sequence receptor subunit 1	1.00936	0.03	0.99641	IPA mapped
1	ENSDARG00000063219	UBAP2L	ubiquitin associated protein 2 like	1.00975	0.01	0.99641	IPA mapped
1	ENSDARG00000021309	RHOC	ras homolog family member C	1.00997	0.03	0.99641	IPA mapped
1	ENSDARG00000099954	PLEKHM1	pleckstrin homology and RUN domain containing M1	1.01208	0.03	0.99641	IPA mapped
1	ENSDARG00000054272	CAPRIN1	cell cycle associated protein 1	1.01728	0	0.99641	IPA mapped
1	ENSDARG00000057456	PPP3CC	protein phosphatase 3 catalytic subunit gamma	1.01702	0.02	0.99641	IPA mapped
1	ENSDARG00000042975	AUH	AU RNA binding methylglutaconyl-CoA hydratase	1.0208	0.02	0.99641	IPA mapped
1	ENSDARG00000077883	FAM83D	family with sequence similarity 83 member D	1.03375	0.02	0.99641	IPA mapped
1	ENSDARG00000007496	UFL1	UFM1 specific ligase 1	1.03655	0.03	0.99641	IPA mapped
1	ENSDARG00000007566	APPBP2	amyloid beta precursor protein binding protein 2	1.04891	0.02	0.99641	IPA mapped
1	ENSDARG00000086345	CUX2	cut like homeobox 2	1.04888	0.02	0.99641	IPA mapped
1	ENSDARG00000036985	PLXNB2	plexin B2	1.0491	0.03	0.99641	IPA mapped
1	ENSDARG00000071025	DYTN	dystrotelin	1.05352	0.03	0.99641	IPA mapped
1	ENSDARG00000071881	ARL9	ADP ribosylation factor like GTPase 9	1.05359	0.03	0.99641	IPA mapped
1	ENSDARG00000074524	CNTNAP1	contactin associated protein 1	1.05766	0.02	0.99641	IPA mapped
1	ENSDARG00000006672	CYRIA	CYFIP related Rac1 interactor A	1.06195	0.01	0.99641	IPA mapped
1	ENSDARG00000061282	GLG1	golgi glycoprotein 1	1.06422	0.03	0.99641	IPA mapped
1	ENSDARG00000062727	CEP290	centrosomal protein 290	1.06649	0.01	0.99641	IPA mapped
1	ENSDARG00000004150	GRM2	glutamate metabotropic receptor 2	1.06572	0.02	0.99641	IPA mapped
1	ENSDARG00000055569	GHDC	GH3 domain containing	1.06793	0.02	0.99641	IPA mapped
1	ENSDARG00000006395	RBM25	RNA binding motif protein 25	1.07067	0	0.99641	IPA mapped
1	ENSDARG00000073784	FEZ2	fasciculation and elongation protein zeta 2	1.07332	0.02	0.99641	IPA mapped
1	ENSDARG00000070769	FOXG1	forkhead box G1	1.07699	0.02	0.99641	IPA mapped
1	ENSDARG00000061960	UBE3B	ubiquitin protein ligase E3B	1.08435	0.02	0.99641	IPA mapped
1	ENSDARG00000002215	RTCA	RNA 3'-terminal phosphate cyclase	1.08846	0.01	0.99641	IPA mapped
1	ENSDARG00000021370	ACTR6	actin related protein 6	1.09155	0.02	0.99641	IPA mapped
1	ENSDARG00000075380	KRI1	KRI1 homolog	1.10703	0.01	0.99641	IPA mapped
1	ENSDARG00000079198	USP13	ubiquitin specific peptidase 13	1.1069	0.02	0.99641	IPA mapped
1	ENSDARG00000102312	SCN5A	sodium voltage-gated channel alpha subunit 5	1.10769	0.02	0.99641	IPA mapped
1	ENSDARG00000009594	NR1D2	nuclear receptor subfamily 1 group D member 2	1.11292	0.01	0.99641	IPA mapped
1	ENSDARG00000077926	NOPCHAP1	NOP protein chaperone 1	1.11299	0.02	0.99641	IPA mapped
1	ENSDARG00000044769	KCTD13	potassium channel tetramerization domain containing 13	1.11353	0.02	0.99641	IPA mapped
1	ENSDARG00000036965	RNF24	ring finger protein 24	1.12581	0.01	0.99641	IPA mapped
1	ENSDARG00000062248	PTPN21	protein tyrosine phosphatase non-receptor type 21	1.13642	0.02	0.99641	IPA mapped
1	ENSDARG00000101624	LMNB2	lamin B2	1.14764	0.01	0.99641	IPA mapped
1	ENSDARG00000018040	MSANTD4	Myb/SANT DNA binding domain containing 4 with coiled-coils	1.14895	0.01	0.99641	IPA mapped
1	ENSDARG00000028845	CALCR	calcitonin receptor	1.15003	0.01	0.99641	IPA mapped
1	ENSDARG00000078284	PHKB	phosphorylase kinase regulatory subunit beta	1.15028	0.02	0.99641	IPA mapped
1	ENSDARG00000070573	MAPK3	mitogen-activated protein kinase 3	1.15802	0	0.99641	IPA mapped
1	ENSDARG00000070809	ZNF516	zinc finger protein 516	1.16965	0.01	0.99641	IPA mapped
1	ENSDARG00000069590	TMEM150C	transmembrane protein 150C	1.18813	0.01	0.99641	IPA mapped
1	ENSDARG00000044541	PPP1R14B	protein phosphatase 1 regulatory inhibitor subunit 14B	1.1896	0.01	0.99641	IPA mapped
1	ENSDARG00000055754	SMC1A	structural maintenance of chromosomes 1A	1.20548	0	0.99641	IPA mapped
1	ENSDARG00000023724	CDC42SE1	CDC42 small effector 1	1.20812	0.01	0.99641	IPA mapped
1	ENSDARG00000032013	PAFAH1B1	platelet activating factor acetylhydrolase 1b regulatory subunit 1	1.24943	0	0.99641	IPA mapped
1	ENSDARG00000013005	OPCML	opioid binding protein/cell adhesion molecule like	1.26589	0.01	0.99641	IPA mapped
1	ENSDARG00000079204	ADAM11	ADAM metallopeptidase domain 11	1.29708	0.01	0.99641	IPA mapped
1	ENSDARG00000103787	CHD1	chromodomain helicase DNA binding protein 1	1.37969	0	0.99641	IPA mapped
1	ENSDARG00000062195	FBXO31	F-box protein 31	1.43721	0	0.49947	IPA mapped
1	ENSDARG00000011533	SEMA6D	semaphorin 6D	1.43708	0	0.99641	IPA mapped
1	ENSDARG00000029036	RAB32	RAB32, member RAS oncogene family	1.46406	0	0.99641	IPA mapped
1	ENSDARG00000060695	ZNF346	zinc finger protein 346	1.5319	0	0.293573	IPA mapped
1	ENSDARG00000104480	HCN1	hyperpolarization activated cyclic nucleotide gated potassium channel 1	1.53518	0	0.99641	IPA mapped
1	ENSDARG00000070187	DYRK1B	dual specificity tyrosine phosphorylation regulated kinase 1B	1.69067	0	0.293573	IPA mapped
1	ENSDARG00000004187	NA	NA	-2.17147	0	0.00914233	NA
1	ENSDARG00000090767	NA	NA	1.61099	0	0.99641	NA
1	ENSDARG00000074246	NA	NA	0.857865	0	0.99641	NA
1	ENSDARG00000103398	NA	NA	1.43767	0	0.99641	NA
1	ENSDARG00000097110	NA	NA	-1.20063	0	0.99641	NA
1	ENSDARG00000083588	NA	NA	-1.45098	0	0.99641	NA
1	ENSDARG00000099195	NA	NA	-1.35477	0	0.99641	NA
1	ENSDARG00000082824	NA	NA	-1.37966	0	0.99641	NA
1	ENSDARG00000070930	NA	NA	-1.42473	0	0.99641	NA
1	ENSDARG00000117253	NA	NA	-1.37803	0	0.99641	NA
1	ENSDARG00000104636	NA	NA	-1.25927	0	0.99641	NA
1	ENSDARG00000058389	NA	NA	1.28867	0	0.99641	NA
1	ENSDARG00000013990	NA	NA	1.23148	0	0.99641	NA
1	ENSDARG00000098766	NA	NA	1.05743	0.01	0.99641	NA
1	ENSDARG00000094423	NA	NA	-1.27119	0.01	0.99641	NA
1	ENSDARG00000073988	NA	NA	1.26249	0.01	0.99641	NA
1	ENSDARG00000056084	NA	NA	-1.29204	0.01	0.99641	NA
1	ENSDARG00000115383	NA	NA	1.23973	0.01	0.99641	NA
1	ENSDARG00000015707	NA	NA	-1.27098	0.01	0.99641	NA
1	ENSDARG00000011929	NA	NA	-0.747746	0.01	0.99641	NA
1	ENSDARG00000038976	NA	NA	-1.25796	0.01	0.99641	NA
1	ENSDARG00000055206	NA	NA	-1.24169	0.01	0.99641	NA
1	ENSDARG00000040295	NA	NA	-0.723798	0.01	0.99641	NA
1	ENSDARG00000069361	NA	NA	0.994353	0.01	0.99641	NA
1	ENSDARG00000098174	NA	NA	-1.12185	0.01	0.99641	NA
1	ENSDARG00000100646	NA	NA	-1.22312	0.01	0.99641	NA
1	ENSDARG00000015835	NA	NA	-1.07703	0.01	0.99641	NA
1	ENSDARG00000114577	NA	NA	-1.22395	0.01	0.99641	NA
1	ENSDARG00000086459	NA	NA	-1.2209	0.01	0.99641	NA
1	ENSDARG00000029818	NA	NA	-0.912633	0.01	0.99641	NA
1	ENSDARG00000101651	NA	NA	1.20847	0.01	0.99641	NA
1	ENSDARG00000096922	NA	NA	-1.01534	0.01	0.99641	NA
1	ENSDARG00000039243	NA	NA	1.13883	0.01	0.99641	NA
1	ENSDARG00000116814	NA	NA	-1.1951	0.01	0.99641	NA
1	ENSDARG00000082738	NA	NA	-1.17793	0.01	0.99641	NA
1	ENSDARG00000116871	NA	NA	0.88463	0.01	0.99641	NA
1	ENSDARG00000095191	NA	NA	1.11206	0.01	0.99641	NA
1	ENSDARG00000071578	NA	NA	1.13875	0.01	0.99641	NA
1	ENSDARG00000081807	NA	NA	-1.01627	0.01	0.99641	NA
1	ENSDARG00000006003	NA	NA	-1.16397	0.01	0.99641	NA
1	ENSDARG00000074508	NA	NA	-0.999661	0.01	0.99641	NA
1	ENSDARG00000037946	NA	NA	1.14896	0.01	0.99641	NA
1	ENSDARG00000097873	NA	NA	1.06071	0.02	0.99641	NA
1	ENSDARG00000111436	NA	NA	-1.15307	0.02	0.99641	NA
1	ENSDARG00000056214	NA	NA	1.14799	0.02	0.99641	NA
1	ENSDARG00000100952	NA	NA	-0.834932	0.02	0.99641	NA
1	ENSDARG00000084089	NA	NA	1.02058	0.02	0.99641	NA
1	ENSDARG00000054879	NA	NA	1.13269	0.02	0.99641	NA
1	ENSDARG00000101690	NA	NA	-1.13355	0.02	0.99641	NA
1	ENSDARG00000060977	NA	NA	0.839993	0.02	0.99641	NA
1	ENSDARG00000093452	NA	NA	-1.08507	0.02	0.99641	NA
1	ENSDARG00000062423	NA	NA	-1.06569	0.02	0.99641	NA
1	ENSDARG00000046010	NA	NA	0.98073	0.02	0.99641	NA
1	ENSDARG00000040179	NA	NA	-0.998959	0.02	0.99641	NA
1	ENSDARG00000108535	NA	NA	0.815931	0.02	0.99641	NA
1	ENSDARG00000087575	NA	NA	0.978935	0.02	0.99641	NA
1	ENSDARG00000101826	NA	NA	-0.686667	0.02	0.99641	NA
1	ENSDARG00000104782	NA	NA	-0.692731	0.02	0.99641	NA
1	ENSDARG00000083280	NA	NA	-1.00247	0.02	0.99641	NA
1	ENSDARG00000086374	NA	NA	1.09755	0.02	0.99641	NA
1	ENSDARG00000099747	NA	NA	1.04462	0.02	0.99641	NA
1	ENSDARG00000039034	NA	NA	0.56426	0.02	0.99641	NA
1	ENSDARG00000061909	NA	NA	-0.858346	0.02	0.99641	NA
1	ENSDARG00000067566	NA	NA	1.0712	0.02	0.99641	NA
1	ENSDARG00000100119	NA	NA	-0.829229	0.02	0.99641	NA
1	ENSDARG00000103677	NA	NA	0.945193	0.02	0.99641	NA
1	ENSDARG00000056453	NA	NA	1.01901	0.02	0.99641	NA
1	ENSDARG00000016742	NA	NA	-0.942254	0.02	0.99641	NA
1	ENSDARG00000092895	NA	NA	-0.789975	0.03	0.99641	NA
1	ENSDARG00000070780	NA	NA	-0.774596	0.03	0.99641	NA
1	ENSDARG00000095698	NA	NA	-0.993637	0.03	0.99641	NA
1	ENSDARG00000110361	NA	NA	0.954902	0.03	0.99641	NA
1	ENSDARG00000018145	NA	NA	-0.697138	0.03	0.99641	NA
1	ENSDARG00000036848	NA	NA	0.947693	0.03	0.99641	NA
1	ENSDARG00000093753	NA	NA	1.00674	0.03	0.99641	NA
1	ENSDARG00000019001	NA	NA	1.03725	0.03	0.99641	NA
1	ENSDARG00000079111	NA	NA	1.02016	0.03	0.99641	NA
1	ENSDARG00000096411	NA	NA	1.03985	0.03	0.99641	NA
1	ENSDARG00000079994	NA	NA	0.941802	0.03	0.99641	NA
1	ENSDARG00000093471	NA	NA	-1.04363	0.03	0.99641	NA
1	ENSDARG00000101584	NA	NA	-0.751321	0.03	0.99641	NA
1	ENSDARG00000088036	NA	NA	0.971579	0.03	0.99641	NA
1	ENSDARG00000036162	NA	NA	-0.686833	0.03	0.99641	NA
1	ENSDARG00000075980	NA	NA	-0.974112	0.03	0.99641	NA
1	ENSDARG00000043555	NA	NA	-0.819395	0.03	0.99641	NA
1	ENSDARG00000051940	NA	NA	0.985311	0.03	0.99641	NA
1	ENSDARG00000019601	NA	NA	0.961587	0.03	0.99641	NA
1	ENSDARG00000036008	NA	NA	0.985242	0.03	0.99641	NA
1	ENSDARG00000027978	NA	NA	-0.881976	0.03	0.99641	NA
1	ENSDARG00000103521	NA	NA	1.01086	0.03	0.99641	NA
1	ENSDARG00000057940	NA	NA	0.717853	0.03	0.99641	NA
1	ENSDARG00000057484	NA	NA	-0.709569	0.03	0.99641	NA
1	ENSDARG00000056213	NA	NA	0.978298	0.03	0.99641	NA
1	ENSDARG00000077799	NA	NA	-0.97653	0.03	0.99641	NA
1	ENSDARG00000103466	NA	NA	0.96389	0.03	0.99641	NA
1	ENSDARG00000045760	NA	NA	-0.889603	0.03	0.99641	NA
1	ENSDARG00000102051	NA	NA	-0.738882	0.03	0.99641	NA
1	ENSDARG00000020080	NA	NA	1.00635	0.03	0.99641	NA
1	ENSDARG00000079884	NA	NA	0.976973	0.03	0.99641	NA
1	ENSDARG00000096562	NA	NA	0.950665	0.03	0.99641	NA
1	ENSDARG00000003820	NA	NA	-0.723391	0.03	0.99641	NA
1	ENSDARG00000015065	NA	NA	0.898687	0.03	0.99641	NA
1	ENSDARG00000078781	NA	NA	1.00874	0.03	0.99641	NA
1	ENSDARG00000103650	NA	NA	0.86362	0.03	0.99641	NA
1	ENSDARG00000055713	NA	NA	0.895238	0.04	0.99641	NA
1	ENSDARG00000098508	NA	NA	0.882939	0.04	0.99641	NA
1	ENSDARG00000097341	NA	NA	-0.994414	0.04	0.99641	NA
1	ENSDARG00000052674	NA	NA	0.578452	0.04	0.99641	NA
1	ENSDARG00000098512	NA	NA	-0.965178	0.04	0.99641	NA
1	ENSDARG00000055216	NA	NA	-0.598299	0.04	0.99641	NA
1	ENSDARG00000103543	NA	NA	-0.970541	0.04	0.99641	NA
1	ENSDARG00000002193	NA	NA	-0.94972	0.04	0.99641	NA
1	ENSDARG00000096876	NA	NA	-0.900023	0.04	0.99641	NA
1	ENSDARG00000078113	NA	NA	-0.634598	0.04	0.99641	NA
1	ENSDARG00000101361	NA	NA	0.947265	0.04	0.99641	NA
1	ENSDARG00000062865	NA	NA	0.959389	0.04	0.99641	NA
1	ENSDARG00000008275	NA	NA	0.806729	0.04	0.99641	NA
1	ENSDARG00000068432	NA	NA	-0.766968	0.04	0.99641	NA
1	ENSDARG00000106745	NA	NA	-0.924454	0.04	0.99641	NA
1	ENSDARG00000117244	NA	NA	0.971417	0.04	0.99641	NA
1	ENSDARG00000089720	NA	NA	0.961676	0.04	0.99641	NA

## Sheet: 10
Exposure (μg/L)	ID	Symbol	Entrez Gene Name	log2 Fold Change	p value	adjusted p value	Annotation
10	ENSDARG00000010478	HSP90AA1	heat shock protein 90 alpha family class A member 1	-2.00418	0	0.998301	IPA mapped
10	ENSDARG00000069734	HBE1	hemoglobin subunit epsilon 1	-1.61476	0	0.998301	IPA mapped
10	ENSDARG00000104139	ATP1A3	ATPase Na+/K+ transporting subunit alpha 3	-1.53579	0	0.492933	IPA mapped
10	ENSDARG00000025495	NHLH2	nescient helix-loop-helix 2	-1.45911	0	0.998301	IPA mapped
10	ENSDARG00000036878	SH3BGRL2	SH3 domain binding glutamate rich protein like 2	-1.42414	0	0.998301	IPA mapped
10	ENSDARG00000043135	POMC	proopiomelanocortin	-1.39936	0.01	0.998301	IPA mapped
10	ENSDARG00000079725	DHX9	DExH-box helicase 9	-1.36327	0	0.998301	IPA mapped
10	ENSDARG00000076401	CACNG3	calcium voltage-gated channel auxiliary subunit gamma 3	-1.34634	0.01	0.998301	IPA mapped
10	ENSDARG00000038882	SMC4	structural maintenance of chromosomes 4	-1.34532	0.01	0.998301	IPA mapped
10	ENSDARG00000078087	CNNM1	cyclin and CBS domain divalent metal cation transport mediator 1	-1.33692	0.01	0.998301	IPA mapped
10	ENSDARG00000009436	UBXN7	UBX domain protein 7	-1.32465	0.01	0.998301	IPA mapped
10	ENSDARG00000087752	RFWD3	ring finger and WD repeat domain 3	-1.32395	0.01	0.998301	IPA mapped
10	ENSDARG00000077760	ASCC1	activating signal cointegrator 1 complex subunit 1	-1.32385	0.01	0.998301	IPA mapped
10	ENSDARG00000077236	HSPB6	heat shock protein family B (small) member 6	-1.32275	0.01	0.998301	IPA mapped
10	ENSDARG00000028949	ZBTB26	zinc finger and BTB domain containing 26	-1.31822	0.01	0.998301	IPA mapped
10	ENSDARG00000098544	NCDN	neurochondrin	-1.31689	0.01	0.998301	IPA mapped
10	ENSDARG00000069735	HBZ	hemoglobin subunit zeta	-1.31424	0.01	0.998301	IPA mapped
10	ENSDARG00000103969	MYH7	myosin heavy chain 7	-1.29123	0.01	0.998301	IPA mapped
10	ENSDARG00000039754	XPC	XPC complex subunit, DNA damage recognition and repair factor	-1.24918	0.01	0.998301	IPA mapped
10	ENSDARG00000090778	TTLL1	TTL family tubulin polyglutamylase complex subunit L1	-1.22798	0.01	0.998301	IPA mapped
10	ENSDARG00000060542	LGR4	leucine rich repeat containing G protein-coupled receptor 4	-1.2254	0.02	0.998301	IPA mapped
10	ENSDARG00000076004	PPP2R3B	protein phosphatase 2 regulatory subunit B''beta	-1.22121	0.02	0.998301	IPA mapped
10	ENSDARG00000042056	MAU2	MAU2 sister chromatid cohesion factor	-1.2094	0.02	0.998301	IPA mapped
10	ENSDARG00000024746	HSP90AA1	heat shock protein 90 alpha family class A member 1	-1.20681	0	0.492933	IPA mapped
10	ENSDARG00000059510	COQ2	coenzyme Q2, polyprenyltransferase	-1.19146	0.02	0.998301	IPA mapped
10	ENSDARG00000103364	CS	citrate synthase	-1.18402	0	0.998301	IPA mapped
10	ENSDARG00000024920	TLCD5	TLC domain containing 5	-1.182	0.02	0.998301	IPA mapped
10	ENSDARG00000007247	RIC8A	RIC8 guanine nucleotide exchange factor A	-1.13714	0.02	0.998301	IPA mapped
10	ENSDARG00000020007	COL1A2	collagen type I alpha 2 chain	-1.13297	0.01	0.998301	IPA mapped
10	ENSDARG00000038834	ETFDH	electron transfer flavoprotein dehydrogenase	-1.11362	0.03	0.998301	IPA mapped
10	ENSDARG00000014704	PGM2L1	phosphoglucomutase 2 like 1	-1.09963	0.03	0.998301	IPA mapped
10	ENSDARG00000057121	C7	complement C7	-1.0784	0.02	0.998301	IPA mapped
10	ENSDARG00000030440	RSRP1	arginine and serine rich protein 1	-1.07458	0.01	0.998301	IPA mapped
10	ENSDARG00000003373	COMMD2	COMM domain containing 2	-1.0739	0.04	0.998301	IPA mapped
10	ENSDARG00000075532	SLC4A11	solute carrier family 4 member 11	-1.07011	0.04	0.998301	IPA mapped
10	ENSDARG00000013881	PI4K2B	phosphatidylinositol 4-kinase type 2 beta	-1.06889	0.04	0.998301	IPA mapped
10	ENSDARG00000089372	CLK4	CDC like kinase 4	-1.06719	0.01	0.998301	IPA mapped
10	ENSDARG00000033768	TRAPPC13	trafficking protein particle complex subunit 13	-1.06006	0.03	0.998301	IPA mapped
10	ENSDARG00000098730	EN1	engrailed homeobox 1	-1.05883	0.03	0.998301	IPA mapped
10	ENSDARG00000021351	NEFM	neurofilament medium chain	-1.05128	0	0.998301	IPA mapped
10	ENSDARG00000025507	WDR24	WD repeat domain 24	-1.04673	0.04	0.998301	IPA mapped
10	ENSDARG00000022845	LIAS	lipoic acid synthetase	-1.04273	0.03	0.998301	IPA mapped
10	ENSDARG00000079324	ANO9	anoctamin 9	-1.04225	0.03	0.998301	IPA mapped
10	ENSDARG00000078095	CIPC	CLOCK interacting pacemaker	-1.03839	0.02	0.998301	IPA mapped
10	ENSDARG00000045129	FKBP10	FKBP prolyl isomerase 10	-1.03689	0.03	0.998301	IPA mapped
10	ENSDARG00000076571	SP5	Sp5 transcription factor	-1.03269	0.04	0.998301	IPA mapped
10	ENSDARG00000059843	FAM135A	family with sequence similarity 135 member A	-1.03177	0.01	0.998301	IPA mapped
10	ENSDARG00000103095	TBK1	TANK binding kinase 1	-1.02776	0.03	0.998301	IPA mapped
10	ENSDARG00000091377	GAL	galanin and GMAP prepropeptide	-1.02199	0.03	0.998301	IPA mapped
10	ENSDARG00000104470	SYNGR2	synaptogyrin 2	-1.0063	0.03	0.998301	IPA mapped
10	ENSDARG00000018856	DCLK1	doublecortin like kinase 1	-1.00395	0.01	0.998301	IPA mapped
10	ENSDARG00000099383	DNAJB1	DnaJ heat shock protein family (Hsp40) member B1	-0.998586	0.04	0.998301	IPA mapped
10	ENSDARG00000062042	MTHFSD	methenyltetrahydrofolate synthetase domain containing	-0.989182	0.04	0.998301	IPA mapped
10	ENSDARG00000038787	TMUB1	transmembrane and ubiquitin like domain containing 1	-0.97809	0.03	0.998301	IPA mapped
10	ENSDARG00000071498	FHL1	four and a half LIM domains 1	-0.977649	0.04	0.998301	IPA mapped
10	ENSDARG00000022020	FOCAD	focadhesin	-0.974738	0.04	0.998301	IPA mapped
10	ENSDARG00000006427	FABP2	fatty acid binding protein 2	-0.960331	0.03	0.998301	IPA mapped
10	ENSDARG00000057568	NEFL	neurofilament light chain	-0.952506	0	0.998301	IPA mapped
10	ENSDARG00000017595	CCDC6	coiled-coil domain containing 6	-0.952983	0.04	0.998301	IPA mapped
10	ENSDARG00000014196	MYL1	myosin light chain 1	-0.951767	0.03	0.998301	IPA mapped
10	ENSDARG00000068708	IFRD1	interferon related developmental regulator 1	-0.944377	0.01	0.998301	IPA mapped
10	ENSDARG00000014536	PFDN1	prefoldin subunit 1	-0.930135	0.04	0.998301	IPA mapped
10	ENSDARG00000077467	SOX10	SRY-box transcription factor 10	-0.903894	0.03	0.998301	IPA mapped
10	ENSDARG00000079497	TCIM	transcriptional and immune response regulator	-0.902941	0.02	0.998301	IPA mapped
10	ENSDARG00000052950	ARHGAP23	Rho GTPase activating protein 23	-0.883512	0.03	0.998301	IPA mapped
10	ENSDARG00000003189	PSMD1	proteasome 26S subunit, non-ATPase 1	-0.873173	0.04	0.998301	IPA mapped
10	ENSDARG00000006923	CACNA1A	calcium voltage-gated channel subunit alpha1 A	-0.864135	0.03	0.998301	IPA mapped
10	ENSDARG00000003570	HSP90B1	heat shock protein 90 beta family member 1	-0.86101	0.04	0.998301	IPA mapped
10	ENSDARG00000015385	NDUFS3	NADH:ubiquinone oxidoreductase core subunit S3	-0.858308	0.02	0.998301	IPA mapped
10	ENSDARG00000006838	EEF1A2	eukaryotic translation elongation factor 1 alpha 2	-0.854089	0.04	0.998301	IPA mapped
10	ENSDARG00000039522	TUBB2A	tubulin beta 2A class IIa	-0.852633	0.02	0.998301	IPA mapped
10	ENSDARG00000035622	XBP1	X-box binding protein 1	-0.850469	0.02	0.998301	IPA mapped
10	ENSDARG00000070537	STMN2	stathmin 2	-0.850255	0.02	0.998301	IPA mapped
10	ENSDARG00000001889	TUBA1A	tubulin alpha 1a	-0.850181	0.03	0.998301	IPA mapped
10	ENSDARG00000038768	MRPL12	mitochondrial ribosomal protein L12	-0.844051	0.04	0.998301	IPA mapped
10	ENSDARG00000054578	ARL6IP1	ADP ribosylation factor like GTPase 6 interacting protein 1	-0.840235	0.02	0.998301	IPA mapped
10	ENSDARG00000063056	TULP4	TUB like protein 4	-0.836796	0.03	0.998301	IPA mapped
10	ENSDARG00000052966	NMT1	N-myristoyltransferase 1	-0.837106	0.04	0.998301	IPA mapped
10	ENSDARG00000099430	ATG16L1	autophagy related 16 like 1	-0.814685	0.03	0.998301	IPA mapped
10	ENSDARG00000111235	NRSN1	neurensin 1	-0.808829	0.02	0.998301	IPA mapped
10	ENSDARG00000042845	AVP	arginine vasopressin	-0.787041	0.01	0.998301	IPA mapped
10	ENSDARG00000052712	SUCLG1	succinate-CoA ligase GDP/ADP-forming subunit alpha	-0.783106	0.04	0.998301	IPA mapped
10	ENSDARG00000001929	PINK1	PTEN induced kinase 1	-0.771542	0.04	0.998301	IPA mapped
10	ENSDARG00000039914	GAPDHS	glyceraldehyde-3-phosphate dehydrogenase, spermatogenic	-0.767973	0.01	0.998301	IPA mapped
10	ENSDARG00000033140	DESI1	desumoylating isopeptidase 1	-0.76342	0.04	0.998301	IPA mapped
10	ENSDARG00000100003	GLUL	glutamate-ammonia ligase	-0.761622	0.02	0.998301	IPA mapped
10	ENSDARG00000005840	GOT2	glutamic-oxaloacetic transaminase 2	-0.756881	0.01	0.998301	IPA mapped
10	ENSDARG00000092610	LAMP1	lysosomal associated membrane protein 1	-0.755158	0.03	0.998301	IPA mapped
10	ENSDARG00000017843	SRSF1	serine and arginine rich splicing factor 1	-0.74179	0.04	0.998301	IPA mapped
10	ENSDARG00000021193	CORO1C	coronin 1C	-0.696196	0.04	0.998301	IPA mapped
10	ENSDARG00000003695	VDAC3	voltage dependent anion channel 3	-0.669026	0.03	0.998301	IPA mapped
10	ENSDARG00000041691	BHLHE41	basic helix-loop-helix family member e41	-0.664139	0.04	0.998301	IPA mapped
10	ENSDARG00000023323	YWHAQ	tyrosine 3-monooxygenase/tryptophan 5-monooxygenase activation protein theta	0.581082	0.04	0.998301	IPA mapped
10	ENSDARG00000062797	NELL2	neural EGFL like 2	0.606646	0.03	0.998301	IPA mapped
10	ENSDARG00000017624	KRT8	keratin 8	0.674194	0.03	0.998301	IPA mapped
10	ENSDARG00000075034	RAVER2	ribonucleoprotein, PTB binding 2	0.679743	0.04	0.998301	IPA mapped
10	ENSDARG00000042962	DGCR2	DiGeorge syndrome critical region gene 2	0.769491	0.04	0.998301	IPA mapped
10	ENSDARG00000053136	B2M	beta-2-microglobulin	0.772236	0.02	0.998301	IPA mapped
10	ENSDARG00000021975	GINM1	glycosylated integral membrane protein 1	0.773063	0.03	0.998301	IPA mapped
10	ENSDARG00000036036	MDK	midkine	0.777531	0.01	0.998301	IPA mapped
10	ENSDARG00000007678	TTYH3	tweety family member 3	0.779316	0.03	0.998301	IPA mapped
10	ENSDARG00000035557	GABARAP	GABA type A receptor-associated protein	0.783066	0.01	0.998301	IPA mapped
10	ENSDARG00000017219	PABPC3	poly(A) binding protein cytoplasmic 3	0.790298	0.03	0.998301	IPA mapped
10	ENSDARG00000029612	GPKOW	G-patch domain and KOW motifs	0.801344	0.03	0.998301	IPA mapped
10	ENSDARG00000056877	VAMP2	vesicle associated membrane protein 2	0.804324	0.02	0.998301	IPA mapped
10	ENSDARG00000038059	GRB2	growth factor receptor bound protein 2	0.83249	0.02	0.998301	IPA mapped
10	ENSDARG00000020164	EFNB2	ephrin B2	0.859627	0.03	0.998301	IPA mapped
10	ENSDARG00000042410	RAB40B	RAB40B, member RAS oncogene family	0.862174	0.04	0.998301	IPA mapped
10	ENSDARG00000098349	HDAC4	histone deacetylase 4	0.862303	0.04	0.998301	IPA mapped
10	ENSDARG00000020328	PLEKHA6	pleckstrin homology domain containing A6	0.865575	0.04	0.998301	IPA mapped
10	ENSDARG00000019693	CLCN5	chloride voltage-gated channel 5	0.866938	0.03	0.998301	IPA mapped
10	ENSDARG00000074686	OGA	O-GlcNAcase	0.868166	0.01	0.998301	IPA mapped
10	ENSDARG00000100666	EP300	E1A binding protein p300	0.871778	0.04	0.998301	IPA mapped
10	ENSDARG00000088439	GM2A	ganglioside GM2 activator	0.872606	0.03	0.998301	IPA mapped
10	ENSDARG00000099572	HMGN2	high mobility group nucleosomal binding domain 2	0.875144	0.02	0.998301	IPA mapped
10	ENSDARG00000078435	ANAPC13	anaphase promoting complex subunit 13	0.881387	0.03	0.998301	IPA mapped
10	ENSDARG00000076568	SEC61B	SEC61 translocon subunit beta	0.911193	0.02	0.998301	IPA mapped
10	ENSDARG00000004964	CYP4B1	cytochrome P450 family 4 subfamily B member 1	0.916663	0.04	0.998301	IPA mapped
10	ENSDARG00000103980	ETS2	ETS proto-oncogene 2, transcription factor	0.923024	0.04	0.998301	IPA mapped
10	ENSDARG00000005945	SART1	spliceosome associated factor 1, recruiter of U4/U6.U5 tri-snRNP	0.925926	0.01	0.998301	IPA mapped
10	ENSDARG00000012776	SMARCA1	SWI/SNF related, matrix associated, actin dependent regulator of chromatin, subfamily a, member 1	0.932674	0.03	0.998301	IPA mapped
10	ENSDARG00000000241	SLC40A1	solute carrier family 40 member 1	0.937771	0.02	0.998301	IPA mapped
10	ENSDARG00000079291	RAPGEF3	Rap guanine nucleotide exchange factor 3	0.960428	0.04	0.998301	IPA mapped
10	ENSDARG00000019521	EPX	eosinophil peroxidase	0.965786	0.04	0.998301	IPA mapped
10	ENSDARG00000031768	RORA	RAR related orphan receptor A	0.966502	0.01	0.998301	IPA mapped
10	ENSDARG00000043687	SAYSD1	SAYSVFN motif domain containing 1	0.966669	0.04	0.998301	IPA mapped
10	ENSDARG00000023713	AQP1	aquaporin 1 (Colton blood group)	0.969161	0.04	0.998301	IPA mapped
10	ENSDARG00000029783	DEDD	death effector domain containing	0.975062	0.04	0.998301	IPA mapped
10	ENSDARG00000068934	CYP1B1	cytochrome P450 family 1 subfamily B member 1	0.975279	0.04	0.998301	IPA mapped
10	ENSDARG00000075830	SYT3	synaptotagmin 3	0.983809	0.01	0.998301	IPA mapped
10	ENSDARG00000015394	THOC7	THO complex subunit 7	1.0043	0.03	0.998301	IPA mapped
10	ENSDARG00000017422	APMAP	adipocyte plasma membrane associated protein	1.00726	0.03	0.998301	IPA mapped
10	ENSDARG00000062991	ABI1	abl interactor 1	1.01488	0.03	0.998301	IPA mapped
10	ENSDARG00000103683	INPP5B	inositol polyphosphate-5-phosphatase B	1.0187	0.04	0.998301	IPA mapped
10	ENSDARG00000079636	FAM177A1	family with sequence similarity 177 member A1	1.03398	0.03	0.998301	IPA mapped
10	ENSDARG00000102883	SPTBN1	spectrin beta, non-erythrocytic 1	1.03721	0.03	0.998301	IPA mapped
10	ENSDARG00000078991	Nat8b	N-acetyltransferase 8B	1.03903	0.04	0.998301	IPA mapped
10	ENSDARG00000100674	UBE2O	ubiquitin conjugating enzyme E2 O	1.04112	0.04	0.998301	IPA mapped
10	ENSDARG00000040615	ILKAP	ILK associated serine/threonine phosphatase	1.04119	0.04	0.998301	IPA mapped
10	ENSDARG00000074906	ZNF831	zinc finger protein 831	1.04168	0.04	0.998301	IPA mapped
10	ENSDARG00000006672	CYRIA	CYFIP related Rac1 interactor A	1.04419	0.03	0.998301	IPA mapped
10	ENSDARG00000030512	TSNAXIP1	translin associated factor X interacting protein 1	1.04413	0.04	0.998301	IPA mapped
10	ENSDARG00000006818	UROD	uroporphyrinogen decarboxylase	1.04787	0.04	0.998301	IPA mapped
10	ENSDARG00000055350	SUN1	Sad1 and UNC84 domain containing 1	1.05021	0.04	0.998301	IPA mapped
10	ENSDARG00000111747	BLOC1S5	biogenesis of lysosomal organelles complex 1 subunit 5	1.05433	0.04	0.998301	IPA mapped
10	ENSDARG00000098645	RGN	regucalcin	1.05892	0.04	0.998301	IPA mapped
10	ENSDARG00000019556	CLCN7	chloride voltage-gated channel 7	1.07218	0.01	0.998301	IPA mapped
10	ENSDARG00000109862	HTR1F	5-hydroxytryptamine receptor 1F	1.07213	0.04	0.998301	IPA mapped
10	ENSDARG00000101865	PCDHB3	protocadherin beta 3	1.0732	0.04	0.998301	IPA mapped
10	ENSDARG00000100940	NR5A2	nuclear receptor subfamily 5 group A member 2	1.0743	0.04	0.998301	IPA mapped
10	ENSDARG00000060366	SLC12A9	solute carrier family 12 member 9	1.07627	0.04	0.998301	IPA mapped
10	ENSDARG00000052271	SLC22A18	solute carrier family 22 member 18	1.07619	0.04	0.998301	IPA mapped
10	ENSDARG00000044179	RBMS2	RNA binding motif single stranded interacting protein 2	1.07821	0.04	0.998301	IPA mapped
10	ENSDARG00000018040	MSANTD4	Myb/SANT DNA binding domain containing 4 with coiled-coils	1.0787	0.03	0.998301	IPA mapped
10	ENSDARG00000004150	GRM2	glutamate metabotropic receptor 2	1.08062	0.04	0.998301	IPA mapped
10	ENSDARG00000054177	ADGRA1	adhesion G protein-coupled receptor A1	1.08191	0.03	0.998301	IPA mapped
10	ENSDARG00000074223	MDFIC	MyoD family inhibitor domain containing	1.09126	0.04	0.998301	IPA mapped
10	ENSDARG00000114245	PLBD2	phospholipase B domain containing 2	1.09778	0.02	0.998301	IPA mapped
10	ENSDARG00000015126	GORASP2	golgi reassembly stacking protein 2	1.10292	0.02	0.998301	IPA mapped
10	ENSDARG00000112165	RABEPK	Rab9 effector protein with kelch motifs	1.11243	0.04	0.998301	IPA mapped
10	ENSDARG00000009281	DNM1	dynamin 1	1.11614	0.03	0.998301	IPA mapped
10	ENSDARG00000093799	SETBP1	SET binding protein 1	1.11691	0.03	0.998301	IPA mapped
10	ENSDARG00000076238	GRAMD1C	GRAM domain containing 1C	1.12305	0.03	0.998301	IPA mapped
10	ENSDARG00000043960	RPF2	ribosome production factor 2 homolog	1.12383	0.03	0.998301	IPA mapped
10	ENSDARG00000000568	ELL	elongation factor for RNA polymerase II	1.12555	0.01	0.998301	IPA mapped
10	ENSDARG00000020201	CDC73	cell division cycle 73	1.13048	0.02	0.998301	IPA mapped
10	ENSDARG00000021370	ACTR6	actin related protein 6	1.1299	0.03	0.998301	IPA mapped
10	ENSDARG00000061579	MYO1C	myosin IC	1.13599	0.02	0.998301	IPA mapped
10	ENSDARG00000053853	SLC13A2	solute carrier family 13 member 2	1.13999	0.03	0.998301	IPA mapped
10	ENSDARG00000009418	MEF2C	myocyte enhancer factor 2C	1.14446	0.02	0.998301	IPA mapped
10	ENSDARG00000070487	MTARC1	mitochondrial amidoxime reducing component 1	1.14359	0.03	0.998301	IPA mapped
10	ENSDARG00000102908	IL16	interleukin 16	1.14692	0.03	0.998301	IPA mapped
10	ENSDARG00000079905	MARK2	microtubule affinity regulating kinase 2	1.1527	0.02	0.998301	IPA mapped
10	ENSDARG00000055705	F5	coagulation factor V	1.15389	0.02	0.998301	IPA mapped
10	ENSDARG00000008322	AMBRA1	autophagy and beclin 1 regulator 1	1.16934	0.02	0.998301	IPA mapped
10	ENSDARG00000104117	FZD4	frizzled class receptor 4	1.16909	0.03	0.998301	IPA mapped
10	ENSDARG00000013794	KLF11	KLF transcription factor 11	1.17193	0.03	0.998301	IPA mapped
10	ENSDARG00000063194	LIN54	lin-54 DREAM MuvB core complex component	1.17225	0.03	0.998301	IPA mapped
10	ENSDARG00000021112	C1D	C1D nuclear receptor corepressor	1.17172	0.03	0.998301	IPA mapped
10	ENSDARG00000111920	CPLX1	complexin 1	1.17949	0.02	0.998301	IPA mapped
10	ENSDARG00000045075	TMEM106A	transmembrane protein 106A	1.19407	0.02	0.998301	IPA mapped
10	ENSDARG00000096359	EPPK1	epiplakin 1	1.19892	0.02	0.998301	IPA mapped
10	ENSDARG00000079204	ADAM11	ADAM metallopeptidase domain 11	1.2005	0.02	0.998301	IPA mapped
10	ENSDARG00000059058	VIPR1	vasoactive intestinal peptide receptor 1	1.21675	0.02	0.998301	IPA mapped
10	ENSDARG00000069807	ZDHHC18	zinc finger DHHC-type palmitoyltransferase 18	1.22837	0.02	0.998301	IPA mapped
10	ENSDARG00000042291	DLX6	distal-less homeobox 6	1.23089	0.02	0.998301	IPA mapped
10	ENSDARG00000077722	PPP2R3A	protein phosphatase 2 regulatory subunit B''alpha	1.2388	0.02	0.998301	IPA mapped
10	ENSDARG00000025436	MSRB1	methionine sulfoxide reductase B1	1.24256	0.02	0.998301	IPA mapped
10	ENSDARG00000059587	ABR	ABR activator of RhoGEF and GTPase	1.24355	0.02	0.998301	IPA mapped
10	ENSDARG00000070625	ENPP5	ectonucleotide pyrophosphatase/phosphodiesterase family member 5	1.24996	0.01	0.998301	IPA mapped
10	ENSDARG00000039626	NRGN	neurogranin	1.25325	0	0.998301	IPA mapped
10	ENSDARG00000073952	SLC4A7	solute carrier family 4 member 7	1.25798	0.01	0.998301	IPA mapped
10	ENSDARG00000013302	GPX8	glutathione peroxidase 8 (putative)	1.26899	0.02	0.998301	IPA mapped
10	ENSDARG00000044628	DTD1	D-aminoacyl-tRNA deacylase 1	1.27169	0.01	0.998301	IPA mapped
10	ENSDARG00000075172	FBXO25	F-box protein 25	1.27359	0.02	0.998301	IPA mapped
10	ENSDARG00000022309	DSP	desmoplakin	1.27723	0.02	0.998301	IPA mapped
10	ENSDARG00000073784	FEZ2	fasciculation and elongation protein zeta 2	1.28223	0.01	0.998301	IPA mapped
10	ENSDARG00000003699	ATP7A	ATPase copper transporting alpha	1.29128	0.01	0.998301	IPA mapped
10	ENSDARG00000003835	STOM	stomatin	1.30613	0	0.998301	IPA mapped
10	ENSDARG00000001975	HSD11B2	hydroxysteroid 11-beta dehydrogenase 2	1.30747	0.01	0.998301	IPA mapped
10	ENSDARG00000038784	FAIM2	Fas apoptotic inhibitory molecule 2	1.30844	0.01	0.998301	IPA mapped
10	ENSDARG00000090752	PLK2	polo like kinase 2	1.32978	0.01	0.998301	IPA mapped
10	ENSDARG00000006383	STXBP5L	syntaxin binding protein 5L	1.35492	0.01	0.998301	IPA mapped
10	ENSDARG00000070214	SLC41A1	solute carrier family 41 member 1	1.35649	0.01	0.998301	IPA mapped
10	ENSDARG00000090656	ARID4B	AT-rich interaction domain 4B	1.37969	0.01	0.998301	IPA mapped
10	ENSDARG00000060030	SETD1A	SET domain containing 1A, histone lysine methyltransferase	1.39902	0.01	0.998301	IPA mapped
10	ENSDARG00000102463	COX18	cytochrome c oxidase assembly factor COX18	1.42165	0.01	0.998301	IPA mapped
10	ENSDARG00000100265	RHCG	Rh family C glycoprotein	1.44639	0.01	0.998301	IPA mapped
10	ENSDARG00000060695	ZNF346	zinc finger protein 346	1.4812	0	0.998301	IPA mapped
10	ENSDARG00000035308	GRB10	growth factor receptor bound protein 10	1.55417	0	0.998301	IPA mapped
10	ENSDARG00000104480	HCN1	hyperpolarization activated cyclic nucleotide gated potassium channel 1	1.74335	0	0.998301	IPA mapped
10	ENSDARG00000086374	NA	NA	1.8693	0	0.998301	NA
10	ENSDARG00000059815	NA	NA	-1.0408	0	0.998301	NA
10	ENSDARG00000101690	NA	NA	-1.72425	0	0.998301	NA
10	ENSDARG00000096355	NA	NA	1.63905	0	0.998301	NA
10	ENSDARG00000035519	NA	NA	1.38843	0	0.998301	NA
10	ENSDARG00000103498	NA	NA	1.03844	0	0.998301	NA
10	ENSDARG00000015065	NA	NA	1.37249	0	0.998301	NA
10	ENSDARG00000078847	NA	NA	-1.19172	0	0.998301	NA
10	ENSDARG00000042345	NA	NA	1.35792	0	0.998301	NA
10	ENSDARG00000007275	NA	NA	0.941763	0.01	0.998301	NA
10	ENSDARG00000089004	NA	NA	1.41717	0.01	0.998301	NA
10	ENSDARG00000079884	NA	NA	1.40868	0.01	0.998301	NA
10	ENSDARG00000036008	NA	NA	1.30948	0.01	0.998301	NA
10	ENSDARG00000102825	NA	NA	-1.24312	0.01	0.998301	NA
10	ENSDARG00000018997	NA	NA	-0.716171	0.01	0.998301	NA
10	ENSDARG00000071879	NA	NA	-1.36268	0.01	0.998301	NA
10	ENSDARG00000010729	NA	NA	1.2205	0.01	0.998301	NA
10	ENSDARG00000105784	NA	NA	1.36335	0.01	0.998301	NA
10	ENSDARG00000096922	NA	NA	-1.26205	0.01	0.998301	NA
10	ENSDARG00000027222	NA	NA	1.33532	0.01	0.998301	NA
10	ENSDARG00000078592	NA	NA	-1.31962	0.01	0.998301	NA
10	ENSDARG00000090675	NA	NA	1.26032	0.01	0.998301	NA
10	ENSDARG00000117259	NA	NA	1.26032	0.01	0.998301	NA
10	ENSDARG00000087993	NA	NA	1.23764	0.01	0.998301	NA
10	ENSDARG00000007302	NA	NA	-1.31899	0.01	0.998301	NA
10	ENSDARG00000012982	NA	NA	1.08374	0.01	0.998301	NA
10	ENSDARG00000039499	NA	NA	1.32179	0.01	0.998301	NA
10	ENSDARG00000070705	NA	NA	1.2634	0.01	0.998301	NA
10	ENSDARG00000096616	NA	NA	-1.28936	0.01	0.998301	NA
10	ENSDARG00000034605	NA	NA	-1.21544	0.02	0.998301	NA
10	ENSDARG00000045979	NA	NA	0.9394	0.02	0.998301	NA
10	ENSDARG00000012274	NA	NA	-0.888316	0.02	0.998301	NA
10	ENSDARG00000077138	NA	NA	1.18731	0.02	0.998301	NA
10	ENSDARG00000039243	NA	NA	1.12773	0.02	0.998301	NA
10	ENSDARG00000090552	NA	NA	0.955467	0.02	0.998301	NA
10	ENSDARG00000012281	NA	NA	-0.785405	0.02	0.998301	NA
10	ENSDARG00000041150	NA	NA	-0.798831	0.02	0.998301	NA
10	ENSDARG00000046143	NA	NA	1.10361	0.02	0.998301	NA
10	ENSDARG00000026682	NA	NA	-1.21483	0.02	0.998301	NA
10	ENSDARG00000089933	NA	NA	1.13282	0.02	0.998301	NA
10	ENSDARG00000024815	NA	NA	1.20941	0.02	0.998301	NA
10	ENSDARG00000002988	NA	NA	-1.17442	0.02	0.998301	NA
10	ENSDARG00000096926	NA	NA	1.15687	0.02	0.998301	NA
10	ENSDARG00000102116	NA	NA	1.07934	0.02	0.998301	NA
10	ENSDARG00000102299	NA	NA	1.17898	0.02	0.998301	NA
10	ENSDARG00000018065	NA	NA	1.15021	0.02	0.998301	NA
10	ENSDARG00000088641	NA	NA	1.16341	0.03	0.998301	NA
10	ENSDARG00000101406	NA	NA	0.670342	0.03	0.998301	NA
10	ENSDARG00000052139	NA	NA	0.961615	0.03	0.998301	NA
10	ENSDARG00000036558	NA	NA	1.13438	0.03	0.998301	NA
10	ENSDARG00000033413	NA	NA	-1.15708	0.03	0.998301	NA
10	ENSDARG00000060150	NA	NA	-1.10655	0.03	0.998301	NA
10	ENSDARG00000075956	NA	NA	1.15117	0.03	0.998301	NA
10	ENSDARG00000079188	NA	NA	1.14606	0.03	0.998301	NA
10	ENSDARG00000092456	NA	NA	1.09577	0.03	0.998301	NA
10	ENSDARG00000038974	NA	NA	1.01354	0.03	0.998301	NA
10	ENSDARG00000098766	NA	NA	0.923079	0.03	0.998301	NA
10	ENSDARG00000087732	NA	NA	1.07797	0.03	0.998301	NA
10	ENSDARG00000031336	NA	NA	1.13836	0.03	0.998301	NA
10	ENSDARG00000112015	NA	NA	1.06523	0.03	0.998301	NA
10	ENSDARG00000102367	NA	NA	0.983847	0.03	0.998301	NA
10	ENSDARG00000099345	NA	NA	1.11684	0.03	0.998301	NA
10	ENSDARG00000004843	NA	NA	1.1242	0.03	0.998301	NA
10	ENSDARG00000055523	NA	NA	-1.08431	0.03	0.998301	NA
10	ENSDARG00000074846	NA	NA	1.10815	0.03	0.998301	NA
10	ENSDARG00000075491	NA	NA	0.884853	0.03	0.998301	NA
10	ENSDARG00000045808	NA	NA	1.10262	0.03	0.998301	NA
10	ENSDARG00000101189	NA	NA	0.984744	0.03	0.998301	NA
10	ENSDARG00000054588	NA	NA	-1.0932	0.04	0.998301	NA
10	ENSDARG00000100858	NA	NA	1.06522	0.04	0.998301	NA
10	ENSDARG00000035961	NA	NA	1.00543	0.04	0.998301	NA
10	ENSDARG00000093535	NA	NA	0.866264	0.04	0.998301	NA
10	ENSDARG00000109284	NA	NA	1.01415	0.04	0.998301	NA
10	ENSDARG00000074508	NA	NA	-0.954857	0.04	0.998301	NA
10	ENSDARG00000036186	NA	NA	-0.657377	0.04	0.998301	NA
10	ENSDARG00000015890	NA	NA	-1.09293	0.04	0.998301	NA
10	ENSDARG00000098024	NA	NA	0.911431	0.04	0.998301	NA
10	ENSDARG00000077257	NA	NA	0.963334	0.04	0.998301	NA
10	ENSDARG00000093022	NA	NA	-0.990227	0.04	0.998301	NA
10	ENSDARG00000056214	NA	NA	1.08643	0.04	0.998301	NA
10	ENSDARG00000092999	NA	NA	-1.03128	0.04	0.998301	NA
10	ENSDARG00000101826	NA	NA	-0.628097	0.04	0.998301	NA
10	ENSDARG00000042791	NA	NA	0.955027	0.04	0.998301	NA
10	ENSDARG00000009087	NA	NA	0.584779	0.04	0.998301	NA
10	ENSDARG00000098798	NA	NA	1.07382	0.04	0.998301	NA
10	ENSDARG00000006588	NA	NA	1.07156	0.04	0.998301	NA
10	ENSDARG00000011929	NA	NA	-0.604145	0.04	0.998301	NA
10	ENSDARG00000091598	NA	NA	1.0614	0.04	0.998301	NA
10	ENSDARG00000100041	NA	NA	-0.764232	0.04	0.998301	NA
10	ENSDARG00000036848	NA	NA	0.959822	0.04	0.998301	NA

## Sheet: 100
Exposure (μg/L)	ID	Symbol	Entrez Gene Name	log2 Fold Change	p value	adjusted p value	Annotation
100	ENSDARG00000042845	AVP	arginine vasopressin	-1.58911	0	0.00218661	IPA mapped
100	ENSDARG00000039914	GAPDHS	glyceraldehyde-3-phosphate dehydrogenase, spermatogenic	-1.17524	0	0.00478251	IPA mapped
100	ENSDARG00000025034	SYNGR3	synaptogyrin 3	-1.47083	0	0.0138049	IPA mapped
100	ENSDARG00000056877	VAMP2	vesicle associated membrane protein 2	1.31307	0	0.0138049	IPA mapped
100	ENSDARG00000001889	TUBA1A	tubulin alpha 1a	-1.4181	0	0.0138136	IPA mapped
100	ENSDARG00000024746	HSP90AA1	heat shock protein 90 alpha family class A member 1	-1.08421	0	0.0138136	IPA mapped
100	ENSDARG00000005945	SART1	spliceosome associated factor 1, recruiter of U4/U6.U5 tri-snRNP	1.19385	0	0.0138136	IPA mapped
100	ENSDARG00000095767	DIO3	iodothyronine deiodinase 3	-1.58556	0	0.0156284	IPA mapped
100	ENSDARG00000105154	CREG1	cellular repressor of E1A stimulated genes 1	-1.65566	0	0.0158999	IPA mapped
100	ENSDARG00000070537	STMN2	stathmin 2	-1.33957	0	0.0194218	IPA mapped
100	ENSDARG00000011146	UQCRB	ubiquinol-cytochrome c reductase binding protein	-1.4794	0	0.0262972	IPA mapped
100	ENSDARG00000021351	NEFM	neurofilament medium chain	-1.32178	0	0.0262972	IPA mapped
100	ENSDARG00000063056	TULP4	TUB like protein 4	-1.23127	0	0.0265717	IPA mapped
100	ENSDARG00000100409	CAMLG	calcium modulating ligand	-1.70654	0	0.0271438	IPA mapped
100	ENSDARG00000006427	FABP2	fatty acid binding protein 2	-1.3469	0	0.0326016	IPA mapped
100	ENSDARG00000036329	NDUFA1	NADH:ubiquinone oxidoreductase subunit A1	-1.23988	0	0.0326016	IPA mapped
100	ENSDARG00000070083	ATP5F1B	ATP synthase F1 subunit beta	-1.16871	0	0.0326016	IPA mapped
100	ENSDARG00000020008	VCP	valosin containing protein	-1.05876	0	0.036784	IPA mapped
100	ENSDARG00000025566	SLC25A3	solute carrier family 25 member 3	-1.01485	0	0.036784	IPA mapped
100	ENSDARG00000024299	C1QTNF4	C1q and TNF related 4	0.893179	0	0.036784	IPA mapped
100	ENSDARG00000089372	CLK4	CDC like kinase 4	-1.37233	0	0.0379244	IPA mapped
100	ENSDARG00000090778	TTLL1	TTL family tubulin polyglutamylase complex subunit L1	-1.61889	0	0.0458809	IPA mapped
100	ENSDARG00000079201	TSHZ2	teashirt zinc finger homeobox 2	-1.33445	0	0.0458809	IPA mapped
100	ENSDARG00000041592	DCUN1D2	defective in cullin neddylation 1 domain containing 2	-1.31287	0	0.0458809	IPA mapped
100	ENSDARG00000020845	TNS1	tensin 1	-1.24777	0	0.0458809	IPA mapped
100	ENSDARG00000054578	ARL6IP1	ADP ribosylation factor like GTPase 6 interacting protein 1	-1.17185	0	0.0458809	IPA mapped
100	ENSDARG00000017775	ATP5MC3	ATP synthase membrane subunit c locus 3	-1.04178	0	0.0458809	IPA mapped
100	ENSDARG00000102883	SPTBN1	spectrin beta, non-erythrocytic 1	1.49407	0	0.0458809	IPA mapped
100	ENSDARG00000061836	NFIX	nuclear factor I X	1.50821	0	0.0458809	IPA mapped
100	ENSDARG00000104439	CLDND1	claudin domain containing 1	-1.46368	0	0.0489024	IPA mapped
100	ENSDARG00000023766	GNS	glucosamine (N-acetyl)-6-sulfatase	-1.25753	0	0.0546492	IPA mapped
100	ENSDARG00000033140	DESI1	desumoylating isopeptidase 1	-1.08187	0	0.0546492	IPA mapped
100	ENSDARG00000053205	PPFIA4	PTPRF interacting protein alpha 4	-1.21433	0	0.0586332	IPA mapped
100	ENSDARG00000030440	RSRP1	arginine and serine rich protein 1	-1.08947	0	0.0746662	IPA mapped
100	ENSDARG00000104537	COX7C	cytochrome c oxidase subunit 7C	-1.10111	0	0.0828196	IPA mapped
100	ENSDARG00000007654	NSF	N-ethylmaleimide sensitive factor, vesicle fusing ATPase	-0.939308	0	0.0828196	IPA mapped
100	ENSDARG00000038559	H1-0	H1.0 linker histone	1.05952	0	0.0828196	IPA mapped
100	ENSDARG00000104674	CCT2	chaperonin containing TCP1 subunit 2	-1.09015	0	0.083636	IPA mapped
100	ENSDARG00000020607	EMC3	ER membrane protein complex subunit 3	-1.31543	0	0.0902069	IPA mapped
100	ENSDARG00000030237	PGRMC2	progesterone receptor membrane component 2	-1.26317	0	0.0902069	IPA mapped
100	ENSDARG00000067591	PURA	purine rich element binding protein A	-1.21986	0	0.0902069	IPA mapped
100	ENSDARG00000036840	KRT17	keratin 17	-1.11365	0	0.0935087	IPA mapped
100	ENSDARG00000036107	TXNIP	thioredoxin interacting protein	-1.06631	0	0.0935087	IPA mapped
100	ENSDARG00000038576	UBE2D1	ubiquitin conjugating enzyme E2 D1	1.13128	0	0.0935087	IPA mapped
100	ENSDARG00000055754	SMC1A	structural maintenance of chromosomes 1A	1.25582	0	0.0935087	IPA mapped
100	ENSDARG00000045465	LANCL2	LanC like glutathione S-transferase 2	-1.26707	0	0.0947755	IPA mapped
100	ENSDARG00000039150	LGMN	legumain	-1.23171	0	0.0982221	IPA mapped
100	ENSDARG00000037009	BANF1	BAF nuclear assembly factor 1	0.952359	0	0.0998687	IPA mapped
100	ENSDARG00000018856	DCLK1	doublecortin like kinase 1	-1.0648	0	0.104723	IPA mapped
100	ENSDARG00000045944	SLC6A1	solute carrier family 6 member 1	-1.17689	0	0.105106	IPA mapped
100	ENSDARG00000100371	EEF2	eukaryotic translation elongation factor 2	-0.888027	0	0.105106	IPA mapped
100	ENSDARG00000059832	ADGRB3	adhesion G protein-coupled receptor B3	1.21473	0	0.105106	IPA mapped
100	ENSDARG00000099730	PKM	pyruvate kinase M1/2	-1.00435	0	0.110151	IPA mapped
100	ENSDARG00000035327	CKM	creatine kinase, M-type	-1.15926	0	0.112016	IPA mapped
100	ENSDARG00000044852	WBP2NL	WBP2 N-terminal like	-1.27697	0	0.112408	IPA mapped
100	ENSDARG00000100313	PIP5K1C	phosphatidylinositol-4-phosphate 5-kinase type 1 gamma	-1.22726	0	0.112408	IPA mapped
100	ENSDARG00000019856	ATP1A1	ATPase Na+/K+ transporting subunit alpha 1	-0.806843	0	0.112408	IPA mapped
100	ENSDARG00000039093	GOT1	glutamic-oxaloacetic transaminase 1	1.13864	0	0.113077	IPA mapped
100	ENSDARG00000012776	SMARCA1	SWI/SNF related, matrix associated, actin dependent regulator of chromatin, subfamily a, member 1	1.20989	0	0.113077	IPA mapped
100	ENSDARG00000020164	EFNB2	ephrin B2	1.08968	0	0.11652	IPA mapped
100	ENSDARG00000045447	SLC35G2	solute carrier family 35 member G2	-1.0871	0	0.132224	IPA mapped
100	ENSDARG00000000563	TTN	titin	-1.24899	0	0.144185	IPA mapped
100	ENSDARG00000068708	IFRD1	interferon related developmental regulator 1	-1.08936	0	0.144185	IPA mapped
100	ENSDARG00000062794	TRIM36	tripartite motif containing 36	-1.30966	0	0.145199	IPA mapped
100	ENSDARG00000011027	FGFR1	fibroblast growth factor receptor 1	-1.15175	0	0.145199	IPA mapped
100	ENSDARG00000063527	ELMO2	engulfment and cell motility 2	-0.8619	0	0.145199	IPA mapped
100	ENSDARG00000010083	RBFOX3	RNA binding fox-1 homolog 3	0.779207	0	0.145199	IPA mapped
100	ENSDARG00000027355	SLC25A4	solute carrier family 25 member 4	-1.2671	0	0.145529	IPA mapped
100	ENSDARG00000006838	EEF1A2	eukaryotic translation elongation factor 1 alpha 2	-1.1635	0	0.145529	IPA mapped
100	ENSDARG00000012426	NEFL	neurofilament light chain	-1.15221	0	0.145529	IPA mapped
100	ENSDARG00000008785	DLD	dihydrolipoamide dehydrogenase	-0.961179	0	0.145529	IPA mapped
100	ENSDARG00000078772	NBR1	NBR1 autophagy cargo receptor	-0.866853	0	0.145529	IPA mapped
100	ENSDARG00000028228	ZBTB18	zinc finger and BTB domain containing 18	0.781803	0	0.145529	IPA mapped
100	ENSDARG00000103364	CS	citrate synthase	-0.821683	0.01	0.150937	IPA mapped
100	ENSDARG00000070688	NCALD	neurocalcin delta	0.911805	0.01	0.153908	IPA mapped
100	ENSDARG00000018285	PDPK1	3-phosphoinositide dependent protein kinase 1	-1.14172	0.01	0.163742	IPA mapped
100	ENSDARG00000028213	TTN	titin	-1.17588	0.01	0.163839	IPA mapped
100	ENSDARG00000053254	MYL11	myosin light chain 11	-0.86687	0.01	0.163839	IPA mapped
100	ENSDARG00000035860	RPS28	ribosomal protein S28	-0.812997	0.01	0.163839	IPA mapped
100	ENSDARG00000013863	FAM133B	family with sequence similarity 133 member B	-0.931107	0.01	0.164928	IPA mapped
100	ENSDARG00000054058	H1-10	H1.10 linker histone	0.909272	0.01	0.164928	IPA mapped
100	ENSDARG00000099213	GLYR1	glyoxylate reductase 1 homolog	0.794508	0.01	0.16556	IPA mapped
100	ENSDARG00000009505	PRELID3B	PRELI domain containing 3B	-1.09065	0.01	0.170141	IPA mapped
100	ENSDARG00000030980	CSRP1	cysteine and glycine rich protein 1	-1.07824	0.01	0.170141	IPA mapped
100	ENSDARG00000101139	AGPAT1	1-acylglycerol-3-phosphate O-acyltransferase 1	-1.04971	0.01	0.170141	IPA mapped
100	ENSDARG00000019541	GPT	glutamic--pyruvic transaminase	-0.902008	0.01	0.175139	IPA mapped
100	ENSDARG00000091001	MYCBP	MYC binding protein	-1.05303	0.01	0.1782	IPA mapped
100	ENSDARG00000093549	SELENOP	selenoprotein P	-0.937248	0.01	0.1782	IPA mapped
100	ENSDARG00000057568	NEFL	neurofilament light chain	-0.839865	0.01	0.1782	IPA mapped
100	ENSDARG00000020345	CLASP2	cytoplasmic linker associated protein 2	-0.781633	0.01	0.1782	IPA mapped
100	ENSDARG00000075393	SPOCK2	SPARC (osteonectin), cwcv and kazal like domains proteoglycan 2	1.11984	0.01	0.1782	IPA mapped
100	ENSDARG00000035557	GABARAP	GABA type A receptor-associated protein	0.715732	0.01	0.184422	IPA mapped
100	ENSDARG00000070985	MRPS21	mitochondrial ribosomal protein S21	-0.943395	0.01	0.186578	IPA mapped
100	ENSDARG00000039522	TUBB2A	tubulin beta 2A class IIa	-0.836893	0.01	0.186578	IPA mapped
100	ENSDARG00000110528	SYP	synaptophysin	-0.825796	0.01	0.186578	IPA mapped
100	ENSDARG00000029885	RAB6A	RAB6A, member RAS oncogene family	-0.747546	0.01	0.186578	IPA mapped
100	ENSDARG00000089877	C4orf48	chromosome 4 open reading frame 48	-0.685489	0.01	0.186578	IPA mapped
100	ENSDARG00000031776	FTMT	ferritin mitochondrial	0.714275	0.01	0.186578	IPA mapped
100	ENSDARG00000019060	SNX12	sorting nexin 12	0.815689	0.01	0.186578	IPA mapped
100	ENSDARG00000102340	PTN	pleiotrophin	0.903004	0.01	0.186578	IPA mapped
100	ENSDARG00000006395	RBM25	RNA binding motif protein 25	1.00621	0.01	0.186578	IPA mapped
100	ENSDARG00000089767	RNF130	ring finger protein 130	-0.925594	0.01	0.190002	IPA mapped
100	ENSDARG00000045132	VDAC1	voltage dependent anion channel 1	-0.684691	0.01	0.192245	IPA mapped
100	ENSDARG00000010596	SLC7A6OS	solute carrier family 7 member 6 opposite strand	-1.023	0.01	0.205502	IPA mapped
100	ENSDARG00000025326	MYL12B	myosin light chain 12B	-0.988692	0.01	0.205502	IPA mapped
100	ENSDARG00000009208	PRKCD	protein kinase C delta	-0.922626	0.01	0.205502	IPA mapped
100	ENSDARG00000017772	MDH1	malate dehydrogenase 1	-0.845366	0.01	0.205502	IPA mapped
100	ENSDARG00000006260	TUBA4A	tubulin alpha 4a	-0.79013	0.01	0.205502	IPA mapped
100	ENSDARG00000054456	CLIP3	CAP-Gly domain containing linker protein 3	1.02333	0.01	0.205502	IPA mapped
100	ENSDARG00000052377	PSMD12	proteasome 26S subunit, non-ATPase 12	0.921288	0.01	0.205528	IPA mapped
100	ENSDARG00000104458	RNASEK	ribonuclease K	-0.841334	0.01	0.206	IPA mapped
100	ENSDARG00000019572	TAF7	TATA-box binding protein associated factor 7	0.827931	0.01	0.206	IPA mapped
100	ENSDARG00000099966	POLR2A	RNA polymerase II subunit A	-0.972937	0.01	0.214396	IPA mapped
100	ENSDARG00000061699	SIPA1L3	signal induced proliferation associated 1 like 3	-0.946256	0.01	0.218146	IPA mapped
100	ENSDARG00000090086	RAB11B	RAB11B, member RAS oncogene family	-0.894896	0.01	0.218146	IPA mapped
100	ENSDARG00000015524	Prps1l3	phosphoribosyl pyrophosphate synthetase 1-like 3	-0.855862	0.01	0.218146	IPA mapped
100	ENSDARG00000015385	NDUFS3	NADH:ubiquinone oxidoreductase core subunit S3	-0.839101	0.01	0.218146	IPA mapped
100	ENSDARG00000008706	PAIP2B	poly(A) binding protein interacting protein 2B	-0.746254	0.01	0.218146	IPA mapped
100	ENSDARG00000042837	ATP1B3	ATPase Na+/K+ transporting subunit beta 3	-0.626487	0.01	0.218146	IPA mapped
100	ENSDARG00000029612	GPKOW	G-patch domain and KOW motifs	0.885815	0.01	0.218146	IPA mapped
100	ENSDARG00000098990	AP1S1	adaptor related protein complex 1 subunit sigma 1	-0.896467	0.01	0.221863	IPA mapped
100	ENSDARG00000096118	OST4	oligosaccharyltransferase complex subunit 4, non-catalytic	-0.821385	0.01	0.222501	IPA mapped
100	ENSDARG00000089109	BCL2	BCL2 apoptosis regulator	0.717837	0.01	0.222501	IPA mapped
100	ENSDARG00000068179	TRIB2	tribbles pseudokinase 2	-0.902592	0.01	0.230888	IPA mapped
100	ENSDARG00000095897	ATP5F1E	ATP synthase F1 subunit epsilon	-0.831165	0.01	0.230888	IPA mapped
100	ENSDARG00000035622	XBP1	X-box binding protein 1	-0.767634	0.01	0.230888	IPA mapped
100	ENSDARG00000038574	SCG2	secretogranin II	-0.613577	0.01	0.230888	IPA mapped
100	ENSDARG00000030614	SYT1	synaptotagmin 1	0.622343	0.01	0.230888	IPA mapped
100	ENSDARG00000006487	ANP32A	acidic nuclear phosphoprotein 32 family member A	0.698986	0.01	0.230888	IPA mapped
100	ENSDARG00000103379	PAX6	paired box 6	0.901012	0.01	0.230888	IPA mapped
100	ENSDARG00000013623	VDAC2	voltage dependent anion channel 2	-0.763274	0.01	0.23173	IPA mapped
100	ENSDARG00000099572	HMGN2	high mobility group nucleosomal binding domain 2	0.850804	0.01	0.23173	IPA mapped
100	ENSDARG00000039626	NRGN	neurogranin	0.969184	0.01	0.23173	IPA mapped
100	ENSDARG00000063914	MT-ND3	NADH dehydrogenase subunit 3	-0.704108	0.02	0.235843	IPA mapped
100	ENSDARG00000006758	FAM234B	family with sequence similarity 234 member B	-0.895584	0.02	0.23681	IPA mapped
100	ENSDARG00000001929	PINK1	PTEN induced kinase 1	-0.883352	0.02	0.23681	IPA mapped
100	ENSDARG00000068457	TNNT3	troponin T3, fast skeletal type	-0.826254	0.02	0.23681	IPA mapped
100	ENSDARG00000010717	CHCHD10	coiled-coil-helix-coiled-coil-helix domain containing 10	-0.801988	0.02	0.23681	IPA mapped
100	ENSDARG00000042732	PEDS1	plasmanylethanolamine desaturase 1	-0.802247	0.02	0.23681	IPA mapped
100	ENSDARG00000013655	TPD52L2	TPD52 like 2	-0.783095	0.02	0.23681	IPA mapped
100	ENSDARG00000097238	HBE1	hemoglobin subunit epsilon 1	-0.775911	0.02	0.23681	IPA mapped
100	ENSDARG00000003151	SKP1	S-phase kinase associated protein 1	-0.746379	0.02	0.23681	IPA mapped
100	ENSDARG00000037403	LOC680121	similar to heat shock protein 8	-0.691861	0.02	0.23681	IPA mapped
100	ENSDARG00000057912	EIF1AX	eukaryotic translation initiation factor 1A X-linked	0.57759	0.02	0.23681	IPA mapped
100	ENSDARG00000010965	PSMA8	proteasome 20S subunit alpha 8	0.72634	0.02	0.23681	IPA mapped
100	ENSDARG00000031768	RORA	RAR related orphan receptor A	0.890097	0.02	0.23681	IPA mapped
100	ENSDARG00000103978	SH3BP5	SH3 domain binding protein 5	-0.87653	0.02	0.243903	IPA mapped
100	ENSDARG00000042518	HIPK2	homeodomain interacting protein kinase 2	0.987368	0.02	0.243903	IPA mapped
100	ENSDARG00000020212	SLC1A1	solute carrier family 1 member 1	-0.81241	0.02	0.245485	IPA mapped
100	ENSDARG00000068940	ATP5ME	ATP synthase membrane subunit e	-0.642135	0.02	0.245485	IPA mapped
100	ENSDARG00000070475	KHDRBS1	KH RNA binding domain containing, signal transduction associated 1	0.7769	0.02	0.245485	IPA mapped
100	ENSDARG00000013075	MRPL11	mitochondrial ribosomal protein L11	-0.888013	0.02	0.253773	IPA mapped
100	ENSDARG00000036875	RPS12	ribosomal protein S12	-0.564149	0.02	0.253773	IPA mapped
100	ENSDARG00000004930	LMO7	LIM domain 7	-0.953913	0.02	0.256054	IPA mapped
100	ENSDARG00000056725	Hmgb3	high mobility group box 3	0.636833	0.02	0.257385	IPA mapped
100	ENSDARG00000006859	NKAIN1	sodium/potassium transporting ATPase interacting 1	-0.923601	0.02	0.258287	IPA mapped
100	ENSDARG00000041062	CALB2	calbindin 2	-0.795922	0.02	0.258287	IPA mapped
100	ENSDARG00000098809	SNAP91	synaptosome associated protein 91	-0.712266	0.02	0.258287	IPA mapped
100	ENSDARG00000063899	MT-ND2	NADH dehydrogenase subunit 2	-0.658006	0.02	0.258287	IPA mapped
100	ENSDARG00000057853	ATP6V0C	ATPase H+ transporting V0 subunit c	-0.578166	0.02	0.258287	IPA mapped
100	ENSDARG00000095427	C6orf47	chromosome 6 open reading frame 47	0.797504	0.02	0.258287	IPA mapped
100	ENSDARG00000015918	DLAT	dihydrolipoamide S-acetyltransferase	-0.724148	0.02	0.261073	IPA mapped
100	ENSDARG00000014068	PGAM1	phosphoglycerate mutase 1	-0.670594	0.02	0.264949	IPA mapped
100	ENSDARG00000027899	SEM1	SEM1 26S proteasome subunit	-0.727041	0.02	0.26687	IPA mapped
100	ENSDARG00000010658	INSIG1	insulin induced gene 1	0.867258	0.02	0.26687	IPA mapped
100	ENSDARG00000061335	GALNT1	polypeptide N-acetylgalactosaminyltransferase 1	-0.795016	0.02	0.267396	IPA mapped
100	ENSDARG00000043493	CLTC	clathrin heavy chain	-0.732593	0.02	0.267396	IPA mapped
100	ENSDARG00000023323	YWHAQ	tyrosine 3-monooxygenase/tryptophan 5-monooxygenase activation protein theta	0.606172	0.02	0.267396	IPA mapped
100	ENSDARG00000101959	ETV1	ETS variant transcription factor 1	0.864434	0.02	0.267396	IPA mapped
100	ENSDARG00000030213	SAP30L	SAP30 like	-0.859863	0.02	0.268727	IPA mapped
100	ENSDARG00000019213	CTBP1	C-terminal binding protein 1	-0.84036	0.02	0.268727	IPA mapped
100	ENSDARG00000005738	RPF1	ribosome production factor 1 homolog	-0.816561	0.02	0.268727	IPA mapped
100	ENSDARG00000045296	COPS9	COP9 signalosome subunit 9	-0.775283	0.02	0.268727	IPA mapped
100	ENSDARG00000020798	NECAP1	NECAP endocytosis associated 1	-0.742008	0.02	0.268727	IPA mapped
100	ENSDARG00000046157	RPS17	ribosomal protein S17	-0.717109	0.02	0.268727	IPA mapped
100	ENSDARG00000003695	VDAC3	voltage dependent anion channel 3	-0.684293	0.02	0.268727	IPA mapped
100	ENSDARG00000075709	NDUFB3	NADH:ubiquinone oxidoreductase subunit B3	-0.623838	0.02	0.268727	IPA mapped
100	ENSDARG00000103433	RPL14	ribosomal protein L14	-0.530624	0.02	0.268727	IPA mapped
100	ENSDARG00000018319	ARGLU1	arginine and glutamate rich 1	0.659082	0.02	0.268727	IPA mapped
100	ENSDARG00000009753	SF3B6	splicing factor 3b subunit 6	0.718495	0.02	0.268727	IPA mapped
100	ENSDARG00000069116	TIMM10	translocase of inner mitochondrial membrane 10	-0.79901	0.02	0.269539	IPA mapped
100	ENSDARG00000015006	DNM1L	dynamin 1 like	-0.817306	0.02	0.270318	IPA mapped
100	ENSDARG00000063911	MT-ATP6	ATP synthase F0 subunit 6	-0.603615	0.02	0.270318	IPA mapped
100	ENSDARG00000058105	RPL36A	ribosomal protein L36a	-0.587429	0.02	0.270318	IPA mapped
100	ENSDARG00000017219	PABPC3	poly(A) binding protein cytoplasmic 3	0.594174	0.02	0.270318	IPA mapped
100	ENSDARG00000055151	SMYD2	SET and MYND domain containing 2	0.63734	0.02	0.270318	IPA mapped
100	ENSDARG00000076324	LMTK2	lemur tyrosine kinase 2	-0.80069	0.02	0.270523	IPA mapped
100	ENSDARG00000009740	PPP1R7	protein phosphatase 1 regulatory subunit 7	-0.733449	0.02	0.270523	IPA mapped
100	ENSDARG00000075133	ADGRB1	adhesion G protein-coupled receptor B1	-0.726046	0.02	0.270523	IPA mapped
100	ENSDARG00000006413	RPL38	ribosomal protein L38	-0.706839	0.02	0.270523	IPA mapped
100	ENSDARG00000103591	DKK3	dickkopf WNT signaling pathway inhibitor 3	-0.702516	0.02	0.270523	IPA mapped
100	ENSDARG00000037921	GNG13	G protein subunit gamma 13	-0.641111	0.02	0.270523	IPA mapped
100	ENSDARG00000063917	MT-ND4	NADH dehydrogenase subunit 4	-0.54734	0.02	0.270523	IPA mapped
100	ENSDARG00000019566	NEUROD1	neuronal differentiation 1	0.615042	0.02	0.270523	IPA mapped
100	ENSDARG00000039005	TRAPPC1	trafficking protein particle complex subunit 1	0.734961	0.02	0.270523	IPA mapped
100	ENSDARG00000012747	RER1	retention in endoplasmic reticulum sorting receptor 1	0.843419	0.02	0.270523	IPA mapped
100	ENSDARG00000070479	TSPAN13	tetraspanin 13	-0.90835	0.02	0.271031	IPA mapped
100	ENSDARG00000036505	SYT4	synaptotagmin 4	-0.835151	0.02	0.271031	IPA mapped
100	ENSDARG00000069790	DYNLL2	dynein light chain LC8-type 2	-0.701376	0.02	0.271031	IPA mapped
100	ENSDARG00000078675	DOCK7	dedicator of cytokinesis 7	0.845107	0.03	0.274245	IPA mapped
100	ENSDARG00000100825	CALM1 (includes others)	calmodulin 1	-0.596645	0.03	0.274774	IPA mapped
100	ENSDARG00000052950	ARHGAP23	Rho GTPase activating protein 23	-0.75966	0.03	0.275465	IPA mapped
100	ENSDARG00000052244	KIAA0232	KIAA0232	0.749044	0.03	0.275465	IPA mapped
100	ENSDARG00000002131	CELF2	CUGBP Elav-like family member 2	0.77144	0.03	0.275465	IPA mapped
100	ENSDARG00000004588	SOX4	SRY-box transcription factor 4	0.891967	0.03	0.275465	IPA mapped
100	ENSDARG00000105116	P4HB	prolyl 4-hydroxylase subunit beta	-0.867354	0.03	0.277983	IPA mapped
100	ENSDARG00000074686	OGA	O-GlcNAcase	0.751039	0.03	0.277983	IPA mapped
100	ENSDARG00000058039	BHLHE22	basic helix-loop-helix family member e22	0.960878	0.03	0.277983	IPA mapped
100	ENSDARG00000111235	NRSN1	neurensin 1	-0.770217	0.03	0.279979	IPA mapped
100	ENSDARG00000098646	MTHFD2	methylenetetrahydrofolate dehydrogenase (NADP+ dependent) 2, methenyltetrahydrofolate cyclohydrolase	-0.761808	0.03	0.279979	IPA mapped
100	ENSDARG00000021346	PDHB	pyruvate dehydrogenase E1 subunit beta	-0.742937	0.03	0.279979	IPA mapped
100	ENSDARG00000055900	ZSWIM5	zinc finger SWIM-type containing 5	0.942048	0.03	0.279979	IPA mapped
100	ENSDARG00000103824	HINT1	histidine triad nucleotide binding protein 1	-0.712298	0.03	0.280361	IPA mapped
100	ENSDARG00000035905	SLC25A44	solute carrier family 25 member 44	0.870125	0.03	0.282922	IPA mapped
100	ENSDARG00000033789	NDUFB7	NADH:ubiquinone oxidoreductase subunit B7	-0.673255	0.03	0.288028	IPA mapped
100	ENSDARG00000053544	HSPA4L	heat shock protein family A (Hsp70) member 4 like	0.627886	0.03	0.289353	IPA mapped
100	ENSDARG00000039338	GADD45GIP1	GADD45G interacting protein 1	0.7643	0.03	0.289353	IPA mapped
100	ENSDARG00000052690	ARRDC3	arrestin domain containing 3	0.778827	0.03	0.289353	IPA mapped
100	ENSDARG00000074533	SLC25A38	solute carrier family 25 member 38	-0.93759	0.03	0.290393	IPA mapped
100	ENSDARG00000069734	HBE1	hemoglobin subunit epsilon 1	-0.852937	0.03	0.296904	IPA mapped
100	ENSDARG00000045414	ELOVL2	ELOVL fatty acid elongase 2	-0.740769	0.03	0.296904	IPA mapped
100	ENSDARG00000103846	HSPA5	heat shock protein family A (Hsp70) member 5	-0.733613	0.03	0.297606	IPA mapped
100	ENSDARG00000009480	PDCL	phosducin like	0.637371	0.03	0.300659	IPA mapped
100	ENSDARG00000060948	DYNC1I1	dynein cytoplasmic 1 intermediate chain 1	-0.783233	0.03	0.302476	IPA mapped
100	ENSDARG00000097660	TRAPPC2	trafficking protein particle complex subunit 2	-0.880383	0.03	0.302797	IPA mapped
100	ENSDARG00000092610	LAMP1	lysosomal associated membrane protein 1	-0.741636	0.03	0.302797	IPA mapped
100	ENSDARG00000041182	RPL4	ribosomal protein L4	-0.520845	0.03	0.302797	IPA mapped
100	ENSDARG00000003570	HSP90B1	heat shock protein 90 beta family member 1	-0.726511	0.03	0.305284	IPA mapped
100	ENSDARG00000014915	NDUFAB1	NADH:ubiquinone oxidoreductase subunit AB1	-0.653886	0.03	0.305284	IPA mapped
100	ENSDARG00000038585	EIF4E2	eukaryotic translation initiation factor 4E family member 2	0.776442	0.03	0.311293	IPA mapped
100	ENSDARG00000001950	AK1	adenylate kinase 1	-0.686126	0.03	0.313076	IPA mapped
100	ENSDARG00000063095	CTSF	cathepsin F	-0.655866	0.03	0.313076	IPA mapped
100	ENSDARG00000061862	MYO18A	myosin XVIIIA	0.670088	0.03	0.313076	IPA mapped
100	ENSDARG00000036995	LSM6	LSM6 homolog, U6 small nuclear RNA and mRNA degradation associated	-0.77243	0.03	0.314338	IPA mapped
100	ENSDARG00000004537	KMT2A	lysine methyltransferase 2A	0.858142	0.03	0.31654	IPA mapped
100	ENSDARG00000007663	AMPH	amphiphysin	-0.791702	0.04	0.318953	IPA mapped
100	ENSDARG00000097753	SLIRP	SRA stem-loop interacting RNA binding protein	-0.681084	0.04	0.318953	IPA mapped
100	ENSDARG00000039347	RPS24	ribosomal protein S24	-0.505836	0.04	0.318953	IPA mapped
100	ENSDARG00000074777	ANK1	ankyrin 1	0.793737	0.04	0.318953	IPA mapped
100	ENSDARG00000034534	ATP6V1A	ATPase H+ transporting V1 subunit A	-0.807381	0.04	0.320004	IPA mapped
100	ENSDARG00000098583	WBP1	WW domain binding protein 1	-0.875752	0.04	0.320069	IPA mapped
100	ENSDARG00000053047	EIF2S2	eukaryotic translation initiation factor 2 subunit beta	-0.646094	0.04	0.320069	IPA mapped
100	ENSDARG00000014867	RPL8	ribosomal protein L8	-0.556341	0.04	0.320069	IPA mapped
100	ENSDARG00000058115	FGFR2	fibroblast growth factor receptor 2	0.739134	0.04	0.320069	IPA mapped
100	ENSDARG00000076679	RAI1	retinoic acid induced 1	0.751064	0.04	0.320069	IPA mapped
100	ENSDARG00000032651	PPP1R10	protein phosphatase 1 regulatory subunit 10	0.86356	0.04	0.320069	IPA mapped
100	ENSDARG00000039502	EEF1A1	eukaryotic translation elongation factor 1 alpha 1	0.505456	0.04	0.320308	IPA mapped
100	ENSDARG00000056307	ZNF706	zinc finger protein 706	0.774971	0.04	0.320308	IPA mapped
100	ENSDARG00000054320	AP2A1	adaptor related protein complex 2 subunit alpha 1	-0.659354	0.04	0.320507	IPA mapped
100	ENSDARG00000070074	LRP8	LDL receptor related protein 8	-0.774363	0.04	0.321533	IPA mapped
100	ENSDARG00000060489	MRPL32	mitochondrial ribosomal protein L32	-0.709555	0.04	0.321533	IPA mapped
100	ENSDARG00000003032	EIF4A1	eukaryotic translation initiation factor 4A1	-0.613499	0.04	0.321663	IPA mapped
100	ENSDARG00000077467	SOX10	SRY-box transcription factor 10	-0.768399	0.04	0.323629	IPA mapped
100	ENSDARG00000010721	SEPTIN6	septin 6	0.725142	0.04	0.323629	IPA mapped
100	ENSDARG00000016058	FIBP	FGF1 intracellular binding protein	0.695184	0.04	0.324666	IPA mapped
100	ENSDARG00000032369	BTBD6	BTB domain containing 6	0.705491	0.04	0.331046	IPA mapped
100	ENSDARG00000021343	WSB1	WD repeat and SOCS box containing 1	-0.838035	0.04	0.334628	IPA mapped
100	ENSDARG00000017067	CHORDC1	cysteine and histidine rich domain containing 1	-0.802183	0.04	0.334628	IPA mapped
100	ENSDARG00000098344	RAB18	RAB18, member RAS oncogene family	-0.765332	0.04	0.334628	IPA mapped
100	ENSDARG00000037867	ATP5MF	ATP synthase membrane subunit f	-0.606919	0.04	0.334628	IPA mapped
100	ENSDARG00000041811	RPS25	ribosomal protein S25	-0.528825	0.04	0.334628	IPA mapped
100	ENSDARG00000040008	NEUROD6	neuronal differentiation 6	0.824525	0.04	0.335929	IPA mapped
100	ENSDARG00000089087	HBE1	hemoglobin subunit epsilon 1	-0.607392	0.04	0.340366	IPA mapped
100	ENSDARG00000005254	KDELR2	KDEL endoplasmic reticulum protein retention receptor 2	0.594396	0.04	0.340366	IPA mapped
100	ENSDARG00000012078	Meis1	Meis homeobox 1	0.663762	0.04	0.340366	IPA mapped
100	ENSDARG00000102974	BAZ2A	bromodomain adjacent to zinc finger domain 2A	0.673256	0.04	0.340366	IPA mapped
100	ENSDARG00000013144	ATP1B1	ATPase Na+/K+ transporting subunit beta 1	-0.532585	0.04	0.345341	IPA mapped
100	ENSDARG00000030053	EEF1D	eukaryotic translation elongation factor 1 delta	-0.742887	0.04	0.34569	IPA mapped
100	ENSDARG00000029472	AFDN	afadin, adherens junction formation factor	-0.740785	0.04	0.34569	IPA mapped
100	ENSDARG00000090389	NDUFV3	NADH:ubiquinone oxidoreductase subunit V3	-0.692044	0.04	0.34569	IPA mapped
100	ENSDARG00000020795	RAC3	Rac family small GTPase 3	-0.691767	0.04	0.34569	IPA mapped
100	ENSDARG00000023190	KPNA4	karyopherin subunit alpha 4	-0.687165	0.04	0.34569	IPA mapped
100	ENSDARG00000020693	SESN1	sestrin 1	0.58215	0.04	0.34569	IPA mapped
100	ENSDARG00000062973	TTLL7	tubulin tyrosine ligase like 7	-0.65963	0.04	0.347559	IPA mapped
100	ENSDARG00000043497	SCRN2	secernin 2	-0.756889	0.04	0.348718	IPA mapped
100	ENSDARG00000063905	MT-CO1	cytochrome c oxidase subunit I	-0.761358	0	0.11981283399999999	IPA mapped
100	ENSDARG00000044092	ATP5IF1	ATP synthase inhibitory factor subunit 1	-0.872169	0.01	0.21089201899999999	IPA mapped
100	ENSDARG00000045886	SLC38A2	solute carrier family 38 member 2	-0.818491	0.01	0.21089201899999999	IPA mapped
100	ENSDARG00000104139	ATP1A3	ATPase Na+/K+ transporting subunit alpha 3	-1.9403	0	5.48e-5	IPA mapped
100	ENSDARG00000042823	SPCS2	signal peptidase complex subunit 2	1.74974	0	5.62e-6	IPA mapped
100	ENSDARG00000087752	RFWD3	ring finger and WD repeat domain 3	-2.07121	0	NA	IPA mapped
100	ENSDARG00000077523	TDRD7	tudor domain containing 7	-2.04812	0	NA	IPA mapped
100	ENSDARG00000057121	C7	complement C7	-2.0047	0	NA	IPA mapped
100	ENSDARG00000102896	JMJD6	jumonji domain containing 6, arginine demethylase and lysine hydroxylase	-1.81844	0	NA	IPA mapped
100	ENSDARG00000101411	WBP11	WW domain binding protein 11	-1.70914	0	NA	IPA mapped
100	ENSDARG00000042112	DIO1	iodothyronine deiodinase 1	-1.70336	0	NA	IPA mapped
100	ENSDARG00000007344	TCAP	titin-cap	-1.6192	0	NA	IPA mapped
100	ENSDARG00000104071	HIKESHI	heat shock protein nuclear import factor hikeshi	-1.61171	0	NA	IPA mapped
100	ENSDARG00000104478	CAP2	cyclase associated actin cytoskeleton regulatory protein 2	-1.60059	0	NA	IPA mapped
100	ENSDARG00000061039	ATP10A	ATPase phospholipid transporting 10A (putative)	-1.59295	0	NA	IPA mapped
100	ENSDARG00000103969	MYH7	myosin heavy chain 7	-1.54799	0	NA	IPA mapped
100	ENSDARG00000074905	CAMK1D	calcium/calmodulin dependent protein kinase ID	-1.52769	0	NA	IPA mapped
100	ENSDARG00000076571	SP5	Sp5 transcription factor	-1.52269	0	NA	IPA mapped
100	ENSDARG00000030157	MYBPC2	myosin binding protein C2	-1.52208	0	NA	IPA mapped
100	ENSDARG00000012247	DEF6	DEF6 guanine nucleotide exchange factor	-1.49957	0	NA	IPA mapped
100	ENSDARG00000089245	DUSP23	dual specificity phosphatase 23	-1.4913	0	NA	IPA mapped
100	ENSDARG00000022970	TM9SF1	transmembrane 9 superfamily member 1	-1.48469	0	NA	IPA mapped
100	ENSDARG00000038040	TPK1	thiamin pyrophosphokinase 1	-1.46828	0	NA	IPA mapped
100	ENSDARG00000075532	SLC4A11	solute carrier family 4 member 11	-1.45929	0.01	NA	IPA mapped
100	ENSDARG00000102587	MIOS	meiosis regulator for oocyte development	-1.45384	0.01	NA	IPA mapped
100	ENSDARG00000074431	DDB1	damage specific DNA binding protein 1	-1.42961	0.01	NA	IPA mapped
100	ENSDARG00000073905	VWA5A	von Willebrand factor A domain containing 5A	-1.38584	0.01	NA	IPA mapped
100	ENSDARG00000031952	MB	myoglobin	-1.38164	0	NA	IPA mapped
100	ENSDARG00000075264	FAM124A	family with sequence similarity 124 member A	-1.36374	0.01	NA	IPA mapped
100	ENSDARG00000027465	RMND1	required for meiotic nuclear division 1 homolog	-1.33596	0.01	NA	IPA mapped
100	ENSDARG00000089042	FOXB1	forkhead box B1	-1.33474	0	NA	IPA mapped
100	ENSDARG00000079324	ANO9	anoctamin 9	-1.33242	0.01	NA	IPA mapped
100	ENSDARG00000016864	FARSB	phenylalanyl-tRNA synthetase subunit beta	-1.32782	0.01	NA	IPA mapped
100	ENSDARG00000068289	EIF3K	eukaryotic translation initiation factor 3 subunit K	-1.3153	0.01	NA	IPA mapped
100	ENSDARG00000061665	HCN2	hyperpolarization activated cyclic nucleotide gated potassium and sodium channel 2	-1.29826	0.01	NA	IPA mapped
100	ENSDARG00000103095	TBK1	TANK binding kinase 1	-1.29698	0	NA	IPA mapped
100	ENSDARG00000068461	AOPEP	aminopeptidase O (putative)	-1.29717	0.01	NA	IPA mapped
100	ENSDARG00000073959	PMCH	pro-melanin concentrating hormone	-1.28928	0.01	NA	IPA mapped
100	ENSDARG00000033170	SULT2B1	sulfotransferase family 2B member 1	-1.2852	0.01	NA	IPA mapped
100	ENSDARG00000010478	HSP90AA1	heat shock protein 90 alpha family class A member 1	-1.2842	0.01	NA	IPA mapped
100	ENSDARG00000043102	LXN	latexin	-1.26759	0.01	NA	IPA mapped
100	ENSDARG00000057468	KCNC2	potassium voltage-gated channel subfamily C member 2	-1.24732	0	NA	IPA mapped
100	ENSDARG00000077082	AGTRAP	angiotensin II receptor associated protein	-1.24481	0.02	NA	IPA mapped
100	ENSDARG00000060411	DDX28	DEAD-box helicase 28	-1.24354	0.02	NA	IPA mapped
100	ENSDARG00000070038	RBP2	retinol binding protein 2	-1.24102	0.01	NA	IPA mapped
100	ENSDARG00000009436	UBXN7	UBX domain protein 7	-1.24009	0.01	NA	IPA mapped
100	ENSDARG00000039022	STK25	serine/threonine kinase 25	-1.2349	0.01	NA	IPA mapped
100	ENSDARG00000116712	EIF4G1	eukaryotic translation initiation factor 4 gamma 1	-1.2324	0	NA	IPA mapped
100	ENSDARG00000099329	MACROH2A1	macroH2A.1 histone	-1.22359	0.01	NA	IPA mapped
100	ENSDARG00000003373	COMMD2	COMM domain containing 2	-1.21981	0.02	NA	IPA mapped
100	ENSDARG00000057910	MRPS34	mitochondrial ribosomal protein S34	-1.21747	0	NA	IPA mapped
100	ENSDARG00000098497	HRAS	HRas proto-oncogene, GTPase	-1.21428	0.01	NA	IPA mapped
100	ENSDARG00000027316	TCP11L2	t-complex 11 like 2	-1.20955	0	NA	IPA mapped
100	ENSDARG00000057571	PGAM2	phosphoglycerate mutase 2	-1.20619	0.02	NA	IPA mapped
100	ENSDARG00000040041	MCM4	minichromosome maintenance complex component 4	-1.19676	0.02	NA	IPA mapped
100	ENSDARG00000032237	ANAPC4	anaphase promoting complex subunit 4	-1.1844	0.02	NA	IPA mapped
100	ENSDARG00000001234	MAP4K2	mitogen-activated protein kinase kinase kinase kinase 2	-1.18433	0.03	NA	IPA mapped
100	ENSDARG00000097606	TMEM82	transmembrane protein 82	-1.18263	0.02	NA	IPA mapped
100	ENSDARG00000090623	LOC400499	putative uncharacterized protein LOC400499	-1.16967	0.02	NA	IPA mapped
100	ENSDARG00000094426	HES5	hes family bHLH transcription factor 5	-1.16759	0.03	NA	IPA mapped
100	ENSDARG00000103271	PLA2G15	phospholipase A2 group XV	-1.16191	0.01	NA	IPA mapped
100	ENSDARG00000098874	EXOC6B	exocyst complex component 6B	-1.14923	0.02	NA	IPA mapped
100	ENSDARG00000019949	SERPINH1	serpin family H member 1	-1.14909	0.03	NA	IPA mapped
100	ENSDARG00000071652	RRP8	ribosomal RNA processing 8	-1.14384	0.01	NA	IPA mapped
100	ENSDARG00000006921	LRP5	LDL receptor related protein 5	-1.14371	0.03	NA	IPA mapped
100	ENSDARG00000076004	PPP2R3B	protein phosphatase 2 regulatory subunit B''beta	-1.14303	0.03	NA	IPA mapped
100	ENSDARG00000103783	CYYR1	cysteine and tyrosine rich 1	-1.14266	0.03	NA	IPA mapped
100	ENSDARG00000046090	DHRS11	dehydrogenase/reductase 11	-1.13279	0.03	NA	IPA mapped
100	ENSDARG00000051926	PLAG1	PLAG1 zinc finger	-1.13279	0.03	NA	IPA mapped
100	ENSDARG00000115717	PIGBOS1	PIGB opposite strand 1	-1.12808	0	NA	IPA mapped
100	ENSDARG00000104470	SYNGR2	synaptogyrin 2	-1.1272	0.01	NA	IPA mapped
100	ENSDARG00000004754	HSPA4	heat shock protein family A (Hsp70) member 4	-1.11962	0.01	NA	IPA mapped
100	ENSDARG00000070155	TUBA4A	tubulin alpha 4a	-1.11992	0.01	NA	IPA mapped
100	ENSDARG00000101270	KLHL8	kelch like family member 8	-1.11976	0.02	NA	IPA mapped
100	ENSDARG00000011926	TPGS2	tubulin polyglutamylase complex subunit 2	-1.11995	0.03	NA	IPA mapped
100	ENSDARG00000031307	ZIC4	Zic family member 4	-1.11154	0.02	NA	IPA mapped
100	ENSDARG00000116680	VDAC3	voltage dependent anion channel 3	-1.11086	0	NA	IPA mapped
100	ENSDARG00000021557	WDR45B	WD repeat domain 45B	-1.10493	0.02	NA	IPA mapped
100	ENSDARG00000002002	LMCD1	LIM and cysteine rich domains 1	-1.10523	0.03	NA	IPA mapped
100	ENSDARG00000061169	LARP1B	La ribonucleoprotein 1B	-1.10543	0.04	NA	IPA mapped
100	ENSDARG00000102320	MOB1A	MOB kinase activator 1A	-1.10269	0.02	NA	IPA mapped
100	ENSDARG00000007180	SLC30A4	solute carrier family 30 member 4	-1.09973	0.02	NA	IPA mapped
100	ENSDARG00000090297	LDLRAD2	low density lipoprotein receptor class A domain containing 2	-1.10001	0.02	NA	IPA mapped
100	ENSDARG00000078056	RNF208	ring finger protein 208	-1.09975	0.04	NA	IPA mapped
100	ENSDARG00000039754	XPC	XPC complex subunit, DNA damage recognition and repair factor	-1.09927	0.01	NA	IPA mapped
100	ENSDARG00000010085	P4HA2	prolyl 4-hydroxylase subunit alpha 2	-1.09813	0.03	NA	IPA mapped
100	ENSDARG00000029600	DCAF10	DDB1 and CUL4 associated factor 10	-1.09366	0.03	NA	IPA mapped
100	ENSDARG00000017985	C4orf33	chromosome 4 open reading frame 33	-1.09013	0.04	NA	IPA mapped
100	ENSDARG00000105003	SCN1B	sodium voltage-gated channel beta subunit 1	-1.09033	0.04	NA	IPA mapped
100	ENSDARG00000077236	HSPB6	heat shock protein family B (small) member 6	-1.08776	0.01	NA	IPA mapped
100	ENSDARG00000029621	SGMS1	sphingomyelin synthase 1	-1.08755	0.03	NA	IPA mapped
100	ENSDARG00000059259	PABPC4	poly(A) binding protein cytoplasmic 4	-1.08652	0.03	NA	IPA mapped
100	ENSDARG00000034497	FBXL14	F-box and leucine rich repeat protein 14	-1.08571	0.02	NA	IPA mapped
100	ENSDARG00000098057	DSCAML1	DS cell adhesion molecule like 1	-1.08451	0.04	NA	IPA mapped
100	ENSDARG00000074715	STK17A	serine/threonine kinase 17a	-1.0846	0.04	NA	IPA mapped
100	ENSDARG00000028663	TEK	TEK receptor tyrosine kinase	-1.08356	0.04	NA	IPA mapped
100	ENSDARG00000005841	TNNI2	troponin I2, fast skeletal type	-1.08258	0.03	NA	IPA mapped
100	ENSDARG00000003244	GBP6	guanylate binding protein family member 6	-1.0823	0.04	NA	IPA mapped
100	ENSDARG00000020007	COL1A2	collagen type I alpha 2 chain	-1.07923	0.01	NA	IPA mapped
100	ENSDARG00000022614	DDX43	DEAD-box helicase 43	-1.07897	0.02	NA	IPA mapped
100	ENSDARG00000014196	MYL1	myosin light chain 1	-1.0781	0.01	NA	IPA mapped
100	ENSDARG00000029581	TBC1D7	TBC1 domain family member 7	-1.07584	0.04	NA	IPA mapped
100	ENSDARG00000051730	SLC7A10	solute carrier family 7 member 10	-1.07047	0.01	NA	IPA mapped
100	ENSDARG00000003641	TFG	trafficking from ER to golgi regulator	-1.06621	0.01	NA	IPA mapped
100	ENSDARG00000092810	STAP2	signal transducing adaptor family member 2	-1.05579	0.03	NA	IPA mapped
100	ENSDARG00000103032	RAP2B	RAP2B, member of RAS oncogene family	-1.04992	0.02	NA	IPA mapped
100	ENSDARG00000055629	DIPK2A	divergent protein kinase domain 2A	-1.04736	0.03	NA	IPA mapped
100	ENSDARG00000015449	FUT8	fucosyltransferase 8	-1.0447	0.01	NA	IPA mapped
100	ENSDARG00000037998	FLOT1	flotillin 1	-1.04454	0.03	NA	IPA mapped
100	ENSDARG00000042245	MYL3	myosin light chain 3	-1.03934	0.03	NA	IPA mapped
100	ENSDARG00000096879	STK32B	serine/threonine kinase 32B	-1.03298	0.04	NA	IPA mapped
100	ENSDARG00000034470	ALDOA	aldolase, fructose-bisphosphate A	-1.02751	0.04	NA	IPA mapped
100	ENSDARG00000102317	RPL26	ribosomal protein L26	-1.02695	0.04	NA	IPA mapped
100	ENSDARG00000045302	SMPX	small muscle protein X-linked	-1.026	0.04	NA	IPA mapped
100	ENSDARG00000033418	GPATCH1	G-patch domain containing 1	-1.02426	0.03	NA	IPA mapped
100	ENSDARG00000019130	PLK2	polo like kinase 2	-1.02271	0.01	NA	IPA mapped
100	ENSDARG00000059351	HNRNPA3	heterogeneous nuclear ribonucleoprotein A3	-1.01917	0.01	NA	IPA mapped
100	ENSDARG00000098749	TBCD	tubulin folding cofactor D	-1.0195	0.04	NA	IPA mapped
100	ENSDARG00000110357	TXNDC15	thioredoxin domain containing 15	-1.01427	0.02	NA	IPA mapped
100	ENSDARG00000105071	NOS1AP	nitric oxide synthase 1 adaptor protein	-1.00915	0.02	NA	IPA mapped
100	ENSDARG00000087452	PELI3	pellino E3 ubiquitin protein ligase family member 3	-1.00738	0.01	NA	IPA mapped
100	ENSDARG00000074266	FMC1	formation of mitochondrial complex V assembly factor 1 homolog	-1.00578	0.02	NA	IPA mapped
100	ENSDARG00000098935	BRIX1	biogenesis of ribosomes BRX1	-1.00586	0.03	NA	IPA mapped
100	ENSDARG00000037079	CFAP36	cilia and flagella associated protein 36	-1.00605	0.04	NA	IPA mapped
100	ENSDARG00000079578	RBPMS2	RNA binding protein, mRNA processing factor 2	-0.999279	0.03	NA	IPA mapped
100	ENSDARG00000038867	SHH	sonic hedgehog signaling molecule	-0.995776	0.04	NA	IPA mapped
100	ENSDARG00000073962	CCDC32	coiled-coil domain containing 32	-0.994295	0.02	NA	IPA mapped
100	ENSDARG00000000853	DSTYK	dual serine/threonine and tyrosine protein kinase	-0.99378	0.03	NA	IPA mapped
100	ENSDARG00000022951	PTH2	parathyroid hormone 2	-0.993067	0.03	NA	IPA mapped
100	ENSDARG00000058733	IHH	Indian hedgehog signaling molecule	-0.989424	0.04	NA	IPA mapped
100	ENSDARG00000100513	RPS27L	ribosomal protein S27 like	-0.985775	0.01	NA	IPA mapped
100	ENSDARG00000057699	STYX	serine/threonine/tyrosine interacting protein	-0.984934	0.04	NA	IPA mapped
100	ENSDARG00000069289	GABPA	GA binding protein transcription factor subunit alpha	-0.983046	0.04	NA	IPA mapped
100	ENSDARG00000036344	CALB2	calbindin 2	-0.981232	0.01	NA	IPA mapped
100	ENSDARG00000008573	FAM20B	FAM20B glycosaminoglycan xylosylkinase	-0.980252	0.02	NA	IPA mapped
100	ENSDARG00000077119	NAXD	NAD(P)HX dehydratase	-0.979226	0.03	NA	IPA mapped
100	ENSDARG00000045180	ACTG2	actin gamma 2, smooth muscle	-0.975313	0.03	NA	IPA mapped
100	ENSDARG00000011777	CTTN	cortactin	-0.9707	0.02	NA	IPA mapped
100	ENSDARG00000052011	RRAD	RRAD, Ras related glycolysis inhibitor and calcium channel regulator	-0.965037	0.04	NA	IPA mapped
100	ENSDARG00000020449	YIPF3	Yip1 domain family member 3	-0.956153	0.02	NA	IPA mapped
100	ENSDARG00000062379	SLC35A4	solute carrier family 35 member A4	-0.95506	0.02	NA	IPA mapped
100	ENSDARG00000005799	SMIM14	small integral membrane protein 14	-0.924596	0.04	NA	IPA mapped
100	ENSDARG00000088813	PPP1R3A	protein phosphatase 1 regulatory subunit 3A	-0.920971	0.04	NA	IPA mapped
100	ENSDARG00000058231	NT5C2	5'-nucleotidase, cytosolic II	-0.919182	0.02	NA	IPA mapped
100	ENSDARG00000053474	TDRKH	tudor and KH domain containing	-0.919124	0.04	NA	IPA mapped
100	ENSDARG00000007639	CNOT4	CCR4-NOT transcription complex subunit 4	-0.897713	0.04	NA	IPA mapped
100	ENSDARG00000098671	PRELID1	PRELI domain containing 1	-0.895568	0.03	NA	IPA mapped
100	ENSDARG00000104735	NKX6-2	NK6 homeobox 2	-0.890589	0.04	NA	IPA mapped
100	ENSDARG00000044090	ZMPSTE24	zinc metallopeptidase STE24	-0.889903	0.02	NA	IPA mapped
100	ENSDARG00000092394	DCUN1D4	defective in cullin neddylation 1 domain containing 4	-0.890346	0.03	NA	IPA mapped
100	ENSDARG00000094557	NUPR1	nuclear protein 1, transcriptional regulator	-0.885749	0.04	NA	IPA mapped
100	ENSDARG00000043154	UCP2	uncoupling protein 2	-0.878132	0.04	NA	IPA mapped
100	ENSDARG00000008920	MRPL53	mitochondrial ribosomal protein L53	-0.870561	0.04	NA	IPA mapped
100	ENSDARG00000044975	KRT15	keratin 15	-0.869834	0.02	NA	IPA mapped
100	ENSDARG00000028517	HBP1	HMG-box transcription factor 1	-0.857574	0.02	NA	IPA mapped
100	ENSDARG00000063344	FAM162A	family with sequence similarity 162 member A	-0.856748	0.04	NA	IPA mapped
100	ENSDARG00000043970	LRPPRC	leucine rich pentatricopeptide repeat containing	-0.844161	0.04	NA	IPA mapped
100	ENSDARG00000104889	KPNB1	karyopherin subunit beta 1	-0.822601	0.03	NA	IPA mapped
100	ENSDARG00000009142	PPP1R13B	protein phosphatase 1 regulatory subunit 13B	-0.822256	0.03	NA	IPA mapped
100	ENSDARG00000101794	ATP6V0E1	ATPase H+ transporting V0 subunit e1	-0.815457	0.03	NA	IPA mapped
100	ENSDARG00000061207	TTC7B	tetratricopeptide repeat domain 7B	-0.761283	0.04	NA	IPA mapped
100	ENSDARG00000090232	CLPB	caseinolytic mitochondrial matrix peptidase chaperone subunit B	-0.758006	0.04	NA	IPA mapped
100	ENSDARG00000056005	DNAJC18	DnaJ heat shock protein family (Hsp40) member C18	0.77973	0.04	NA	IPA mapped
100	ENSDARG00000099510	CNN3	calponin 3	0.803618	0.04	NA	IPA mapped
100	ENSDARG00000000241	SLC40A1	solute carrier family 40 member 1	0.805252	0.04	NA	IPA mapped
100	ENSDARG00000042508	UBR3	ubiquitin protein ligase E3 component n-recognin 3	0.809002	0.04	NA	IPA mapped
100	ENSDARG00000071492	FBXO45	F-box protein 45	0.817881	0.02	NA	IPA mapped
100	ENSDARG00000029615	KIAA1143	KIAA1143	0.821947	0.03	NA	IPA mapped
100	ENSDARG00000018559	KDM7A	lysine demethylase 7A	0.8356	0.04	NA	IPA mapped
100	ENSDARG00000003526	PSMA5	proteasome 20S subunit alpha 5	0.841941	0.03	NA	IPA mapped
100	ENSDARG00000099667	SNRPG	small nuclear ribonucleoprotein polypeptide G	0.852771	0.04	NA	IPA mapped
100	ENSDARG00000079731	KIF13B	kinesin family member 13B	0.864861	0.03	NA	IPA mapped
100	ENSDARG00000102730	MAPK10	mitogen-activated protein kinase 10	0.887364	0.03	NA	IPA mapped
100	ENSDARG00000103953	MED12	mediator complex subunit 12	0.889617	0.03	NA	IPA mapped
100	ENSDARG00000017315	LARP7	La ribonucleoprotein 7, transcriptional regulator	0.900147	0.03	NA	IPA mapped
100	ENSDARG00000040452	ATOSA	atos homolog A	0.901446	0.03	NA	IPA mapped
100	ENSDARG00000100854	AGO4	argonaute RISC component 4	0.910316	0.02	NA	IPA mapped
100	ENSDARG00000016855	SF3B5	splicing factor 3b subunit 5	0.910181	0.04	NA	IPA mapped
100	ENSDARG00000103813	ATE1	arginyltransferase 1	0.918892	0.04	NA	IPA mapped
100	ENSDARG00000070037	RGS8	regulator of G protein signaling 8	0.921912	0.02	NA	IPA mapped
100	ENSDARG00000007186	PPP1R8	protein phosphatase 1 regulatory subunit 8	0.937664	0.04	NA	IPA mapped
100	ENSDARG00000094602	PKIA	cAMP-dependent protein kinase inhibitor alpha	0.943496	0.03	NA	IPA mapped
100	ENSDARG00000053074	GIPC3	GIPC PDZ domain containing family member 3	0.944931	0.04	NA	IPA mapped
100	ENSDARG00000024124	SDE2	SDE2 telomere maintenance homolog	0.95001	0.03	NA	IPA mapped
100	ENSDARG00000061759	KDM6A	lysine demethylase 6A	0.956143	0.02	NA	IPA mapped
100	ENSDARG00000061830	PRSS12	serine protease 12	0.957972	0.04	NA	IPA mapped
100	ENSDARG00000015905	LZTR1	leucine zipper like transcription regulator 1	0.964433	0.02	NA	IPA mapped
100	ENSDARG00000036159	TRHR	thyrotropin releasing hormone receptor	0.978453	0.04	NA	IPA mapped
100	ENSDARG00000010655	PPM1K	protein phosphatase, Mg2+/Mn2+ dependent 1K	0.983244	0.03	NA	IPA mapped
100	ENSDARG00000053586	CREB1	cAMP responsive element binding protein 1	0.983267	0.04	NA	IPA mapped
100	ENSDARG00000031560	SRPK1	SRSF protein kinase 1	0.984307	0.04	NA	IPA mapped
100	ENSDARG00000030224	LOC100362453	serine/threonine-protein phosphatase 2A catalytic subunit alpha-like	0.989299	0.03	NA	IPA mapped
100	ENSDARG00000078500	DAP3	death associated protein 3	0.991907	0.03	NA	IPA mapped
100	ENSDARG00000042187	PPP4R3A	protein phosphatase 4 regulatory subunit 3A	0.993591	0.01	NA	IPA mapped
100	ENSDARG00000010844	KRAS	KRAS proto-oncogene, GTPase	0.99709	0.04	NA	IPA mapped
100	ENSDARG00000100592	SLC8A2	solute carrier family 8 member A2	1.00143	0.03	NA	IPA mapped
100	ENSDARG00000034321	PALMD	palmdelphin	1.00313	0.04	NA	IPA mapped
100	ENSDARG00000056175	SCRT2	scratch family transcriptional repressor 2	1.01045	0.04	NA	IPA mapped
100	ENSDARG00000036106	RGS18	regulator of G protein signaling 18	1.02197	0.04	NA	IPA mapped
100	ENSDARG00000111920	CPLX1	complexin 1	1.02686	0.03	NA	IPA mapped
100	ENSDARG00000014083	WDR82	WD repeat domain 82	1.02821	0.01	NA	IPA mapped
100	ENSDARG00000043360	DPH3	diphthamide biosynthesis 3	1.028	0.03	NA	IPA mapped
100	ENSDARG00000055429	KAT6B	lysine acetyltransferase 6B	1.02809	0.04	NA	IPA mapped
100	ENSDARG00000102674	CKAP5	cytoskeleton associated protein 5	1.02857	0.03	NA	IPA mapped
100	ENSDARG00000060238	UACA	uveal autoantigen with coiled-coil domains and ankyrin repeats	1.03103	0.01	NA	IPA mapped
100	ENSDARG00000079068	ADAM12	ADAM metallopeptidase domain 12	1.03053	0.04	NA	IPA mapped
100	ENSDARG00000101865	PCDHB3	protocadherin beta 3	1.03115	0.04	NA	IPA mapped
100	ENSDARG00000070043	DARS1	aspartyl-tRNA synthetase 1	1.0356	0.03	NA	IPA mapped
100	ENSDARG00000063180	DOCK3	dedicator of cytokinesis 3	1.03658	0.03	NA	IPA mapped
100	ENSDARG00000025436	MSRB1	methionine sulfoxide reductase B1	1.03809	0.04	NA	IPA mapped
100	ENSDARG00000040917	CBFB	core-binding factor subunit beta	1.03886	0.04	NA	IPA mapped
100	ENSDARG00000014986	ACVR1	activin A receptor type 1	1.04402	0.02	NA	IPA mapped
100	ENSDARG00000090851	CIITA	class II major histocompatibility complex transactivator	1.04496	0.03	NA	IPA mapped
100	ENSDARG00000000442	SLC39A13	solute carrier family 39 member 13	1.04961	0.04	NA	IPA mapped
100	ENSDARG00000077045	SCG5	secretogranin V	1.05049	0.04	NA	IPA mapped
100	ENSDARG00000055078	CHAC2	ChaC glutathione specific gamma-glutamylcyclotransferase 2	1.05182	0.03	NA	IPA mapped
100	ENSDARG00000062976	IFFO1	intermediate filament family orphan 1	1.05172	0.04	NA	IPA mapped
100	ENSDARG00000077174	QSOX2	quiescin sulfhydryl oxidase 2	1.05262	0.03	NA	IPA mapped
100	ENSDARG00000060372	PLXNA2	plexin A2	1.05577	0.04	NA	IPA mapped
100	ENSDARG00000077499	PLEKHO1	pleckstrin homology domain containing O1	1.05813	0.03	NA	IPA mapped
100	ENSDARG00000098320	GRM1	glutamate metabotropic receptor 1	1.058	0.04	NA	IPA mapped
100	ENSDARG00000026629	GMDS	GDP-mannose 4,6-dehydratase	1.06054	0.03	NA	IPA mapped
100	ENSDARG00000057738	HELLS	helicase, lymphoid specific	1.06117	0.04	NA	IPA mapped
100	ENSDARG00000027461	METTL26	methyltransferase like 26	1.06422	0.03	NA	IPA mapped
100	ENSDARG00000061203	TRPC1	transient receptor potential cation channel subfamily C member 1	1.0647	0.04	NA	IPA mapped
100	ENSDARG00000036386	RBM4B	RNA binding motif protein 4B	1.06566	0.03	NA	IPA mapped
100	ENSDARG00000071055	ZNF512B	zinc finger protein 512B	1.06943	0.04	NA	IPA mapped
100	ENSDARG00000052423	PPP1R12C	protein phosphatase 1 regulatory subunit 12C	1.06982	0.04	NA	IPA mapped
100	ENSDARG00000086034	NECTIN1	nectin cell adhesion molecule 1	1.07005	0.04	NA	IPA mapped
100	ENSDARG00000104831	CEP192	centrosomal protein 192	1.07055	0.03	NA	IPA mapped
100	ENSDARG00000103787	CHD1	chromodomain helicase DNA binding protein 1	1.07217	0.02	NA	IPA mapped
100	ENSDARG00000077926	NOPCHAP1	NOP protein chaperone 1	1.07324	0.04	NA	IPA mapped
100	ENSDARG00000078169	CACNA2D2	calcium voltage-gated channel auxiliary subunit alpha2delta 2	1.07723	0.02	NA	IPA mapped
100	ENSDARG00000098857	LIFR	LIF receptor subunit alpha	1.08226	0.04	NA	IPA mapped
100	ENSDARG00000059897	NTRK2	neurotrophic receptor tyrosine kinase 2	1.08175	0.04	NA	IPA mapped
100	ENSDARG00000062511	GOLGA3	golgin A3	1.08314	0.03	NA	IPA mapped
100	ENSDARG00000105503	FNDC3A	fibronectin type III domain containing 3A	1.08442	0.02	NA	IPA mapped
100	ENSDARG00000067996	CSK	C-terminal Src kinase	1.08378	0.03	NA	IPA mapped
100	ENSDARG00000101891	ARID1A	AT-rich interaction domain 1A	1.08902	0.01	NA	IPA mapped
100	ENSDARG00000022690	CHIC2	cysteine rich hydrophobic domain 2	1.0922	0.02	NA	IPA mapped
100	ENSDARG00000058369	MEX3B	mex-3 RNA binding family member B	1.09161	0.03	NA	IPA mapped
100	ENSDARG00000055076	NXF1	nuclear RNA export factor 1	1.09362	0.02	NA	IPA mapped
100	ENSDARG00000075564	FAM13A	family with sequence similarity 13 member A	1.09702	0.04	NA	IPA mapped
100	ENSDARG00000038635	MAGOHB	mago homolog B, exon junction complex subunit	1.10317	0.01	NA	IPA mapped
100	ENSDARG00000060695	ZNF346	zinc finger protein 346	1.10357	0.01	NA	IPA mapped
100	ENSDARG00000063005	ANAPC7	anaphase promoting complex subunit 7	1.11056	0.02	NA	IPA mapped
100	ENSDARG00000093469	ZNF653	zinc finger protein 653	1.11564	0.04	NA	IPA mapped
100	ENSDARG00000039374	APOOL	apolipoprotein O like	1.11665	0.03	NA	IPA mapped
100	ENSDARG00000075380	KRI1	KRI1 homolog	1.11799	0.01	NA	IPA mapped
100	ENSDARG00000069440	DACH1	dachshund family transcription factor 1	1.11986	0.02	NA	IPA mapped
100	ENSDARG00000099411	IER3	immediate early response 3	1.12092	0.03	NA	IPA mapped
100	ENSDARG00000074121	DNMBP	dynamin binding protein	1.12332	0.01	NA	IPA mapped
100	ENSDARG00000078688	FRS3	fibroblast growth factor receptor substrate 3	1.12349	0.03	NA	IPA mapped
100	ENSDARG00000076393	TMEM65	transmembrane protein 65	1.12274	0.03	NA	IPA mapped
100	ENSDARG00000032601	MACROD2	mono-ADP ribosylhydrolase 2	1.12785	0.02	NA	IPA mapped
100	ENSDARG00000103394	KIF5B	kinesin family member 5B	1.12925	0.01	NA	IPA mapped
100	ENSDARG00000018257	NCOA1	nuclear receptor coactivator 1	1.12932	0.01	NA	IPA mapped
100	ENSDARG00000079985	NRIP2	nuclear receptor interacting protein 2	1.12982	0.03	NA	IPA mapped
100	ENSDARG00000088342	TMEM145	transmembrane protein 145	1.13246	0.03	NA	IPA mapped
100	ENSDARG00000060070	ADCY7	adenylate cyclase 7	1.13326	0.01	NA	IPA mapped
100	ENSDARG00000104442	AATK	apoptosis associated tyrosine kinase	1.13545	0.01	NA	IPA mapped
100	ENSDARG00000102210	KCNIP1	potassium voltage-gated channel interacting protein 1	1.14343	0.03	NA	IPA mapped
100	ENSDARG00000070769	FOXG1	forkhead box G1	1.14847	0.03	NA	IPA mapped
100	ENSDARG00000079860	PPP1R16B	protein phosphatase 1 regulatory subunit 16B	1.15032	0.03	NA	IPA mapped
100	ENSDARG00000087180	UBXN2A	UBX domain protein 2A	1.15869	0.02	NA	IPA mapped
100	ENSDARG00000071881	ARL9	ADP ribosylation factor like GTPase 9	1.1586	0.02	NA	IPA mapped
100	ENSDARG00000089930	IQCE	IQ motif containing E	1.16196	0.02	NA	IPA mapped
100	ENSDARG00000026767	NOL11	nucleolar protein 11	1.16304	0.03	NA	IPA mapped
100	ENSDARG00000099720	Evl	Enah/Vasp-like	1.16497	0.02	NA	IPA mapped
100	ENSDARG00000063007	APC2	APC regulator of WNT signaling pathway 2	1.16474	0.02	NA	IPA mapped
100	ENSDARG00000052331	ABCF2	ATP binding cassette subfamily F member 2	1.16578	0.03	NA	IPA mapped
100	ENSDARG00000028845	CALCR	calcitonin receptor	1.16685	0.02	NA	IPA mapped
100	ENSDARG00000014527	PDK3	pyruvate dehydrogenase kinase 3	1.17866	0.02	NA	IPA mapped
100	ENSDARG00000017429	SPHKAP	SPHK1 interactor, AKAP domain containing	1.18352	0.03	NA	IPA mapped
100	ENSDARG00000055705	F5	coagulation factor V	1.19003	0.02	NA	IPA mapped
100	ENSDARG00000076379	NSMCE2	NSE2 (MMS21) homolog, SMC5-SMC6 complex SUMO ligase	1.19091	0.02	NA	IPA mapped
100	ENSDARG00000006396	NRCAM	neuronal cell adhesion molecule	1.19158	0.02	NA	IPA mapped
100	ENSDARG00000076559	RB1CC1	RB1 inducible coiled-coil 1	1.19502	0.02	NA	IPA mapped
100	ENSDARG00000007496	UFL1	UFM1 specific ligase 1	1.19538	0.02	NA	IPA mapped
100	ENSDARG00000014302	BRINP2	BMP/retinoic acid inducible neural specific 2	1.20043	0.01	NA	IPA mapped
100	ENSDARG00000042990	CYP2J2	cytochrome P450 family 2 subfamily J member 2	1.20055	0.02	NA	IPA mapped
100	ENSDARG00000036194	PITX2	paired like homeodomain 2	1.20209	0.01	NA	IPA mapped
100	ENSDARG00000007869	EHD3	EH domain containing 3	1.20545	0.02	NA	IPA mapped
100	ENSDARG00000088492	CNTRL	centriolin	1.20775	0.02	NA	IPA mapped
100	ENSDARG00000060297	ARHGAP35	Rho GTPase activating protein 35	1.2085	0.01	NA	IPA mapped
100	ENSDARG00000086345	CUX2	cut like homeobox 2	1.21299	0.02	NA	IPA mapped
100	ENSDARG00000008068	TMA16	translation machinery associated 16 homolog	1.21322	0.02	NA	IPA mapped
100	ENSDARG00000076763	SP2	Sp2 transcription factor	1.21476	0.02	NA	IPA mapped
100	ENSDARG00000078215	RBSN	rabenosyn, RAB effector	1.22239	0.02	NA	IPA mapped
100	ENSDARG00000059475	CAMSAP3	calmodulin regulated spectrin associated protein family member 3	1.22471	0.02	NA	IPA mapped
100	ENSDARG00000098433	UTP6	UTP6 small subunit processome component	1.22635	0.02	NA	IPA mapped
100	ENSDARG00000010207	SMAD3	SMAD family member 3	1.22917	0.01	NA	IPA mapped
100	ENSDARG00000059699	DNAJC16	DnaJ heat shock protein family (Hsp40) member C16	1.22879	0.02	NA	IPA mapped
100	ENSDARG00000016490	RAB11FIP3	RAB11 family interacting protein 3	1.23036	0.02	NA	IPA mapped
100	ENSDARG00000067668	CEP57	centrosomal protein 57	1.24182	0.01	NA	IPA mapped
100	ENSDARG00000060847	SETD1B	SET domain containing 1B, histone lysine methyltransferase	1.2446	0.02	NA	IPA mapped
100	ENSDARG00000090170	RAB11FIP4	RAB11 family interacting protein 4	1.24854	0.01	NA	IPA mapped
100	ENSDARG00000051754	RPGRIP1L	RPGRIP1 like	1.24868	0.02	NA	IPA mapped
100	ENSDARG00000089138	LONRF2	LON peptidase N-terminal domain and ring finger 2	1.25165	0.02	NA	IPA mapped
100	ENSDARG00000060539	SHANK1	SH3 and multiple ankyrin repeat domains 1	1.25336	0.02	NA	IPA mapped
100	ENSDARG00000102365	ELOA	elongin A	1.25607	0.01	NA	IPA mapped
100	ENSDARG00000105102	MED26	mediator complex subunit 26	1.26848	0.01	NA	IPA mapped
100	ENSDARG00000099124	F3	coagulation factor III, tissue factor	1.26829	0.02	NA	IPA mapped
100	ENSDARG00000060521	RBM27	RNA binding motif protein 27	1.26932	0.01	NA	IPA mapped
100	ENSDARG00000044642	SC5D	sterol-C5-desaturase	1.26981	0.01	NA	IPA mapped
100	ENSDARG00000038784	FAIM2	Fas apoptotic inhibitory molecule 2	1.27179	0.01	NA	IPA mapped
100	ENSDARG00000043687	SAYSD1	SAYSVFN motif domain containing 1	1.27378	0.01	NA	IPA mapped
100	ENSDARG00000003429	HNRNPDL	heterogeneous nuclear ribonucleoprotein D like	1.27631	0.01	NA	IPA mapped
100	ENSDARG00000063475	ABCG1	ATP binding cassette subfamily G member 1	1.2798	0.02	NA	IPA mapped
100	ENSDARG00000102096	ADRA2B	adrenoceptor alpha 2B	1.28774	0.01	NA	IPA mapped
100	ENSDARG00000003989	CRHR1	corticotropin releasing hormone receptor 1	1.29327	0.01	NA	IPA mapped
100	ENSDARG00000090190	BCAM	basal cell adhesion molecule (Lutheran blood group)	1.30078	0.01	NA	IPA mapped
100	ENSDARG00000075172	FBXO25	F-box protein 25	1.30155	0.01	NA	IPA mapped
100	ENSDARG00000077818	NRG2	neuregulin 2	1.30438	0.01	NA	IPA mapped
100	ENSDARG00000078703	ASPH	aspartate beta-hydroxylase	1.3106	0.01	NA	IPA mapped
100	ENSDARG00000061960	UBE3B	ubiquitin protein ligase E3B	1.31771	0.01	NA	IPA mapped
100	ENSDARG00000104221	SAT2	spermidine/spermine N1-acetyltransferase family member 2	1.32068	0.01	NA	IPA mapped
100	ENSDARG00000021688	MX1	MX dynamin like GTPase 1	1.3223	0.01	NA	IPA mapped
100	ENSDARG00000058644	DNAJB2	DnaJ heat shock protein family (Hsp40) member B2	1.32206	0.01	NA	IPA mapped
100	ENSDARG00000070625	ENPP5	ectonucleotide pyrophosphatase/phosphodiesterase family member 5	1.32326	0	NA	IPA mapped
100	ENSDARG00000032951	NRBP2	nuclear receptor binding protein 2	1.34812	0.01	NA	IPA mapped
100	ENSDARG00000006314	ITGAV	integrin subunit alpha V	1.37963	0.01	NA	IPA mapped
100	ENSDARG00000091801	SERPINB6	serpin family B member 6	1.38417	0.01	NA	IPA mapped
100	ENSDARG00000018907	KAT6A	lysine acetyltransferase 6A	1.39442	0.01	NA	IPA mapped
100	ENSDARG00000006383	STXBP5L	syntaxin binding protein 5L	1.41092	0.01	NA	IPA mapped
100	ENSDARG00000007566	APPBP2	amyloid beta precursor protein binding protein 2	1.41416	0.01	NA	IPA mapped
100	ENSDARG00000090585	GPC1	glypican 1	1.41604	0	NA	IPA mapped
100	ENSDARG00000100623	TRRAP	transformation/transcription domain associated protein	1.41717	0.01	NA	IPA mapped
100	ENSDARG00000100075	ABCG2	ATP binding cassette subfamily G member 2 (Junior blood group)	1.41905	0.01	NA	IPA mapped
100	ENSDARG00000105490	RPH3A	rabphilin 3A	1.42416	0	NA	IPA mapped
100	ENSDARG00000069500	HS6ST3	heparan sulfate 6-O-sulfotransferase 3	1.42473	0.01	NA	IPA mapped
100	ENSDARG00000063211	EXOC8	exocyst complex component 8	1.43139	0.01	NA	IPA mapped
100	ENSDARG00000103109	CHL1	cell adhesion molecule L1 like	1.43589	0.01	NA	IPA mapped
100	ENSDARG00000100011	STRN	striatin	1.44275	0.01	NA	IPA mapped
100	ENSDARG00000063197	GOLGA2	golgin A2	1.45234	0.01	NA	IPA mapped
100	ENSDARG00000021112	C1D	C1D nuclear receptor corepressor	1.45341	0.01	NA	IPA mapped
100	ENSDARG00000104480	HCN1	hyperpolarization activated cyclic nucleotide gated potassium channel 1	1.45903	0	NA	IPA mapped
100	ENSDARG00000054007	PPP1R2	protein phosphatase 1 regulatory inhibitor subunit 2	1.47132	0	NA	IPA mapped
100	ENSDARG00000044265	CDC37L1	cell division cycle 37 like 1, HSP90 cochaperone	1.48328	0.01	NA	IPA mapped
100	ENSDARG00000088898	CALN1	calneuron 1	1.49944	0	NA	IPA mapped
100	ENSDARG00000063544	PIP4K2B	phosphatidylinositol-5-phosphate 4-kinase type 2 beta	1.50985	0	NA	IPA mapped
100	ENSDARG00000090752	PLK2	polo like kinase 2	1.52726	0	NA	IPA mapped
100	ENSDARG00000059738	PTPRS	protein tyrosine phosphatase receptor type S	1.52926	0	NA	IPA mapped
100	ENSDARG00000059900	TBC1D9	TBC1 domain family member 9	1.55054	0	NA	IPA mapped
100	ENSDARG00000060030	SETD1A	SET domain containing 1A, histone lysine methyltransferase	1.5521	0	NA	IPA mapped
100	ENSDARG00000005828	FAIM	Fas apoptotic inhibitory molecule	1.61779	0	NA	IPA mapped
100	ENSDARG00000061746	ARHGEF9	Cdc42 guanine nucleotide exchange factor 9	1.7169	0	NA	IPA mapped
100	ENSDARG00000001676	GPM6B	glycoprotein M6B	1.75957	0	NA	IPA mapped
100	ENSDARG00000005834	GATAD2B	GATA zinc finger domain containing 2B	1.77034	0	NA	IPA mapped
100	ENSDARG00000032013	PAFAH1B1	platelet activating factor acetylhydrolase 1b regulatory subunit 1	1.8957	0	NA	IPA mapped
100	ENSDARG00000080152	NA	NA	-2.05479	0	0.00184102	NA
100	ENSDARG00000078847	NA	NA	-1.47967	0	0.0156284	NA
100	ENSDARG00000003820	NA	NA	-1.36364	0	0.0198396	NA
100	ENSDARG00000045832	NA	NA	-1.18974	0	0.0326016	NA
100	ENSDARG00000093608	NA	NA	-1.2591	0	0.0489024	NA
100	ENSDARG00000037783	NA	NA	-1.08618	0	0.0546492	NA
100	ENSDARG00000011929	NA	NA	-0.886899	0	0.0746662	NA
100	ENSDARG00000094300	NA	NA	-1.22918	0	0.0746662	NA
100	ENSDARG00000040295	NA	NA	-0.909834	0	0.0746662	NA
100	ENSDARG00000081252	NA	NA	-1.41209	0	0.0828196	NA
100	ENSDARG00000104782	NA	NA	-0.934886	0	0.0902069	NA
100	ENSDARG00000097279	NA	NA	-1.06362	0	0.0935087	NA
100	ENSDARG00000012281	NA	NA	-0.957727	0	0.107212	NA
100	ENSDARG00000070780	NA	NA	-1.03265	0	0.132224	NA
100	ENSDARG00000041433	NA	NA	1.18921	0	0.144694	NA
100	ENSDARG00000068637	NA	NA	1.03114	0	0.145529	NA
100	ENSDARG00000056915	NA	NA	-1.20044	0	0.147033	NA
100	ENSDARG00000092970	NA	NA	-0.866684	0.01	0.168729	NA
100	ENSDARG00000074508	NA	NA	-1.16979	0.01	0.170141	NA
100	ENSDARG00000063922	NA	NA	-0.983036	0.01	0.170791	NA
100	ENSDARG00000055216	NA	NA	-0.79734	0.01	0.1782	NA
100	ENSDARG00000029818	NA	NA	-0.982341	0.01	0.184422	NA
100	ENSDARG00000002768	NA	NA	-0.793803	0.01	0.186578	NA
100	ENSDARG00000027978	NA	NA	-1.11965	0.01	0.190002	NA
100	ENSDARG00000052674	NA	NA	0.687304	0.01	0.205502	NA
100	ENSDARG00000043697	NA	NA	-0.847529	0.01	0.205552	NA
100	ENSDARG00000015174	NA	NA	1.05844	0.01	0.206	NA
100	ENSDARG00000060977	NA	NA	0.868669	0.01	0.211164	NA
100	ENSDARG00000074057	NA	NA	0.574208	0.01	0.214272	NA
100	ENSDARG00000100012	NA	NA	-0.888748	0.01	0.218146	NA
100	ENSDARG00000071353	NA	NA	-0.71442	0.01	0.218146	NA
100	ENSDARG00000020764	NA	NA	-0.818461	0.01	0.218146	NA
100	ENSDARG00000020504	NA	NA	0.83673	0.01	0.218146	NA
100	ENSDARG00000042969	NA	NA	0.933504	0.01	0.222501	NA
100	ENSDARG00000035715	NA	NA	0.638471	0.01	0.230888	NA
100	ENSDARG00000061909	NA	NA	-0.892981	0.01	0.230888	NA
100	ENSDARG00000023600	NA	NA	0.694759	0.01	0.230888	NA
100	ENSDARG00000098584	NA	NA	-1.08345	0.02	0.238984	NA
100	ENSDARG00000101826	NA	NA	-0.649474	0.02	0.257385	NA
100	ENSDARG00000010946	NA	NA	-0.755766	0.02	0.262276	NA
100	ENSDARG00000078113	NA	NA	-0.695545	0.02	0.268727	NA
100	ENSDARG00000023058	NA	NA	0.768548	0.02	0.268727	NA
100	ENSDARG00000024433	NA	NA	-1.20134	0.02	0.270318	NA
100	ENSDARG00000031164	NA	NA	-0.784095	0.02	0.270523	NA
100	ENSDARG00000008803	NA	NA	0.783492	0.02	0.270523	NA
100	ENSDARG00000041150	NA	NA	-0.714725	0.02	0.270523	NA
100	ENSDARG00000007697	NA	NA	-0.739078	0.02	0.270523	NA
100	ENSDARG00000100614	NA	NA	0.73469	0.02	0.270523	NA
100	ENSDARG00000016691	NA	NA	-0.704342	0.02	0.271031	NA
100	ENSDARG00000102051	NA	NA	-0.766624	0.03	0.275465	NA
100	ENSDARG00000017446	NA	NA	0.799496	0.03	0.275465	NA
100	ENSDARG00000057940	NA	NA	0.70504	0.03	0.275465	NA
100	ENSDARG00000018145	NA	NA	-0.749563	0.03	0.276179	NA
100	ENSDARG00000088967	NA	NA	-0.780691	0.03	0.279979	NA
100	ENSDARG00000086775	NA	NA	-0.770647	0.03	0.282922	NA
100	ENSDARG00000017785	NA	NA	0.822172	0.03	0.289353	NA
100	ENSDARG00000100041	NA	NA	-0.680139	0.03	0.297606	NA
100	ENSDARG00000092895	NA	NA	-0.817244	0.03	0.302797	NA
100	ENSDARG00000105465	NA	NA	-0.8701	0.03	0.309467	NA
100	ENSDARG00000018997	NA	NA	-0.581662	0.03	0.317505	NA
100	ENSDARG00000082789	NA	NA	1.11098	0.04	0.320004	NA
100	ENSDARG00000105822	NA	NA	-0.771638	0.04	0.321533	NA
100	ENSDARG00000036675	NA	NA	-0.653881	0.04	0.321663	NA
100	ENSDARG00000056250	NA	NA	0.804556	0.04	0.326268	NA
100	ENSDARG00000070873	NA	NA	-0.75303	0.04	0.331752	NA
100	ENSDARG00000099635	NA	NA	-0.621361	0.04	0.334628	NA
100	ENSDARG00000063916	NA	NA	-0.596322	0.04	0.334628	NA
100	ENSDARG00000087456	NA	NA	-0.668755	0.04	0.340366	NA
100	ENSDARG00000116871	NA	NA	0.743325	0.04	0.34569	NA
100	ENSDARG00000083699	NA	NA	1.0398	0.04	0.34569	NA
100	ENSDARG00000043923	NA	NA	-0.787706	0.04	0.346134	NA
100	ENSDARG00000104011	NA	NA	-0.567337	0.04	0.347559	NA
100	ENSDARG00000043555	NA	NA	-0.973716	0.01	0.21089201899999999	NA
100	ENSDARG00000079645	NA	NA	2.63073	0	NA	NA
100	ENSDARG00000035519	NA	NA	1.5961	0	NA	NA
100	ENSDARG00000082738	NA	NA	-1.75952	0	NA	NA
100	ENSDARG00000075545	NA	NA	1.86992	0	NA	NA
100	ENSDARG00000018065	NA	NA	1.79502	0	NA	NA
100	ENSDARG00000096687	NA	NA	1.75475	0	NA	NA
100	ENSDARG00000060578	NA	NA	1.68235	0	NA	NA
100	ENSDARG00000036008	NA	NA	1.53419	0	NA	NA
100	ENSDARG00000081938	NA	NA	1.52534	0	NA	NA
100	ENSDARG00000079443	NA	NA	-1.66567	0	NA	NA
100	ENSDARG00000086374	NA	NA	1.60501	0	NA	NA
100	ENSDARG00000087993	NA	NA	1.59447	0	NA	NA
100	ENSDARG00000068374	NA	NA	-1.28878	0	NA	NA
100	ENSDARG00000057743	NA	NA	-1.5339	0	NA	NA
100	ENSDARG00000059244	NA	NA	-1.23473	0	NA	NA
100	ENSDARG00000100795	NA	NA	1.53826	0	NA	NA
100	ENSDARG00000096411	NA	NA	1.50371	0	NA	NA
100	ENSDARG00000036848	NA	NA	1.54957	0	NA	NA
100	ENSDARG00000083462	NA	NA	1.52632	0	NA	NA
100	ENSDARG00000099974	NA	NA	-1.43024	0	NA	NA
100	ENSDARG00000083312	NA	NA	1.51394	0	NA	NA
100	ENSDARG00000039243	NA	NA	1.3854	0	NA	NA
100	ENSDARG00000110178	NA	NA	-1.53323	0	NA	NA
100	ENSDARG00000092337	NA	NA	1.5253	0	NA	NA
100	ENSDARG00000037012	NA	NA	1.25564	0	NA	NA
100	ENSDARG00000015835	NA	NA	-1.26417	0	NA	NA
100	ENSDARG00000081423	NA	NA	-1.32256	0	NA	NA
100	ENSDARG00000055206	NA	NA	-1.47946	0	NA	NA
100	ENSDARG00000104726	NA	NA	-1.22698	0	NA	NA
100	ENSDARG00000058248	NA	NA	1.32096	0.01	NA	NA
100	ENSDARG00000011600	NA	NA	1.25442	0.01	NA	NA
100	ENSDARG00000077349	NA	NA	1.42068	0.01	NA	NA
100	ENSDARG00000083588	NA	NA	-1.38344	0.01	NA	NA
100	ENSDARG00000002988	NA	NA	-1.31977	0.01	NA	NA
100	ENSDARG00000104101	NA	NA	1.38331	0.01	NA	NA
100	ENSDARG00000053431	NA	NA	1.39977	0.01	NA	NA
100	ENSDARG00000077138	NA	NA	1.25055	0.01	NA	NA
100	ENSDARG00000001829	NA	NA	1.11847	0.01	NA	NA
100	ENSDARG00000012388	NA	NA	-1.05314	0.01	NA	NA
100	ENSDARG00000104491	NA	NA	1.366	0.01	NA	NA
100	ENSDARG00000086207	NA	NA	-1.04857	0.01	NA	NA
100	ENSDARG00000104363	NA	NA	-1.32928	0.01	NA	NA
100	ENSDARG00000097187	NA	NA	1.12405	0.01	NA	NA
100	ENSDARG00000069485	NA	NA	-1.09995	0.01	NA	NA
100	ENSDARG00000043226	NA	NA	1.33712	0.01	NA	NA
100	ENSDARG00000037905	NA	NA	1.30291	0.01	NA	NA
100	ENSDARG00000015065	NA	NA	1.04175	0.01	NA	NA
100	ENSDARG00000042329	NA	NA	1.29548	0.01	NA	NA
100	ENSDARG00000089860	NA	NA	1.32935	0.01	NA	NA
100	ENSDARG00000079387	NA	NA	1.30878	0.01	NA	NA
100	ENSDARG00000077257	NA	NA	1.0648	0.01	NA	NA
100	ENSDARG00000089162	NA	NA	-1.31087	0.01	NA	NA
100	ENSDARG00000096616	NA	NA	-1.30177	0.01	NA	NA
100	ENSDARG00000103199	NA	NA	1.24027	0.01	NA	NA
100	ENSDARG00000036670	NA	NA	-1.0426	0.01	NA	NA
100	ENSDARG00000055523	NA	NA	-1.25429	0.02	NA	NA
100	ENSDARG00000014966	NA	NA	1.00779	0.02	NA	NA
100	ENSDARG00000090202	NA	NA	1.11079	0.02	NA	NA
100	ENSDARG00000099345	NA	NA	1.25992	0.02	NA	NA
100	ENSDARG00000102142	NA	NA	1.2319	0.02	NA	NA
100	ENSDARG00000099986	NA	NA	1.22913	0.02	NA	NA
100	ENSDARG00000002204	NA	NA	-1.16585	0.02	NA	NA
100	ENSDARG00000024189	NA	NA	-1.03059	0.02	NA	NA
100	ENSDARG00000101667	NA	NA	1.17945	0.02	NA	NA
100	ENSDARG00000075110	NA	NA	1.16773	0.02	NA	NA
100	ENSDARG00000086411	NA	NA	-1.10906	0.02	NA	NA
100	ENSDARG00000069361	NA	NA	0.927148	0.02	NA	NA
100	ENSDARG00000062865	NA	NA	1.1319	0.02	NA	NA
100	ENSDARG00000014675	NA	NA	-0.989894	0.02	NA	NA
100	ENSDARG00000097573	NA	NA	-1.15255	0.02	NA	NA
100	ENSDARG00000095717	NA	NA	-1.13072	0.02	NA	NA
100	ENSDARG00000035765	NA	NA	1.22094	0.02	NA	NA
100	ENSDARG00000030945	NA	NA	1.1657	0.02	NA	NA
100	ENSDARG00000079353	NA	NA	1.21586	0.02	NA	NA
100	ENSDARG00000078902	NA	NA	0.966553	0.02	NA	NA
100	ENSDARG00000117259	NA	NA	1.15059	0.02	NA	NA
100	ENSDARG00000052789	NA	NA	-0.980794	0.02	NA	NA
100	ENSDARG00000090142	NA	NA	1.19359	0.02	NA	NA
100	ENSDARG00000105276	NA	NA	0.810215	0.02	NA	NA
100	ENSDARG00000044278	NA	NA	1.19457	0.02	NA	NA
100	ENSDARG00000096355	NA	NA	1.17205	0.02	NA	NA
100	ENSDARG00000078815	NA	NA	1.05888	0.02	NA	NA
100	ENSDARG00000095801	NA	NA	1.02687	0.02	NA	NA
100	ENSDARG00000101195	NA	NA	-1.09579	0.02	NA	NA
100	ENSDARG00000078145	NA	NA	1.17148	0.02	NA	NA
100	ENSDARG00000091946	NA	NA	1.19043	0.02	NA	NA
100	ENSDARG00000059719	NA	NA	-0.984962	0.03	NA	NA
100	ENSDARG00000077060	NA	NA	0.820032	0.03	NA	NA
100	ENSDARG00000102879	NA	NA	1.03558	0.03	NA	NA
100	ENSDARG00000063014	NA	NA	1.06326	0.03	NA	NA
100	ENSDARG00000097110	NA	NA	-0.861082	0.03	NA	NA
100	ENSDARG00000100715	NA	NA	1.1435	0.03	NA	NA
100	ENSDARG00000003631	NA	NA	1.11382	0.03	NA	NA
100	ENSDARG00000042559	NA	NA	-1.13632	0.03	NA	NA
100	ENSDARG00000099743	NA	NA	0.999844	0.03	NA	NA
100	ENSDARG00000091888	NA	NA	1.13047	0.03	NA	NA
100	ENSDARG00000092307	NA	NA	-0.961101	0.03	NA	NA
100	ENSDARG00000018228	NA	NA	1.13889	0.03	NA	NA
100	ENSDARG00000098766	NA	NA	0.854366	0.03	NA	NA
100	ENSDARG00000026333	NA	NA	-1.08666	0.03	NA	NA
100	ENSDARG00000098774	NA	NA	-1.10761	0.03	NA	NA
100	ENSDARG00000104808	NA	NA	-1.02315	0.03	NA	NA
100	ENSDARG00000070620	NA	NA	-0.867409	0.03	NA	NA
100	ENSDARG00000056347	NA	NA	0.89289	0.03	NA	NA
100	ENSDARG00000054583	NA	NA	-1.09038	0.03	NA	NA
100	ENSDARG00000095241	NA	NA	1.05272	0.03	NA	NA
100	ENSDARG00000007743	NA	NA	1.0656	0.03	NA	NA
100	ENSDARG00000006791	NA	NA	1.09693	0.03	NA	NA
100	ENSDARG00000017834	NA	NA	1.0033	0.03	NA	NA
100	ENSDARG00000042988	NA	NA	1.12587	0.03	NA	NA
100	ENSDARG00000042489	NA	NA	1.12164	0.03	NA	NA
100	ENSDARG00000104727	NA	NA	1.08226	0.04	NA	NA
100	ENSDARG00000089004	NA	NA	1.10851	0.04	NA	NA
100	ENSDARG00000092945	NA	NA	-0.920172	0.04	NA	NA
100	ENSDARG00000079105	NA	NA	0.97056	0.04	NA	NA
100	ENSDARG00000086746	NA	NA	1.0228	0.04	NA	NA
100	ENSDARG00000104274	NA	NA	0.764609	0.04	NA	NA
100	ENSDARG00000031246	NA	NA	-1.05012	0.04	NA	NA
100	ENSDARG00000097211	NA	NA	1.08104	0.04	NA	NA
100	ENSDARG00000088036	NA	NA	1.03805	0.04	NA	NA
100	ENSDARG00000014995	NA	NA	1.03401	0.04	NA	NA
100	ENSDARG00000096922	NA	NA	-0.842831	0.04	NA	NA
100	ENSDARG00000099793	NA	NA	0.909166	0.04	NA	NA
100	ENSDARG00000014545	NA	NA	1.0769	0.04	NA	NA
100	ENSDARG00000032083	NA	NA	1.08019	0.04	NA	NA
100	ENSDARG00000115383	NA	NA	1.02405	0.04	NA	NA
100	ENSDARG00000103211	NA	NA	1.03925	0.04	NA	NA
100	ENSDARG00000019208	NA	NA	0.925361	0.04	NA	NA
100	ENSDARG00000071643	NA	NA	1.03924	0.04	NA	NA
100	ENSDARG00000008034	NA	NA	1.03469	0.04	NA	NA
100	ENSDARG00000112728	NA	NA	-1.04148	0.04	NA	NA
100	ENSDARG00000099841	NA	NA	-1.04216	0.04	NA	NA
100	ENSDARG00000070575	NA	NA	0.996206	0.04	NA	NA
100	ENSDARG00000059818	NA	NA	1.0645	0.04	NA	NA
100	ENSDARG00000073988	NA	NA	1.00845	0.04	NA	NA

## Sheet: 1000
Exposure (μg/L)	ID	Symbol	Entrez Gene Name	log2 Fold Change	p value	adjusted p value	Annotation
1000	ENSDARG00000024746	HSP90AA1	heat shock protein 90 alpha family class A member 1	-1.67184	0	0.0011457	IPA mapped
1000	ENSDARG00000062195	FBXO31	F-box protein 31	2.14798	0	0.00121186	IPA mapped
1000	ENSDARG00000019541	GPT	glutamic--pyruvic transaminase	-1.93967	0	0.00142951	IPA mapped
1000	ENSDARG00000001889	TUBA1A	tubulin alpha 1a	-1.9468	0	0.00249245	IPA mapped
1000	ENSDARG00000104139	ATP1A3	ATPase Na+/K+ transporting subunit alpha 3	-1.87459	0	0.00552314	IPA mapped
1000	ENSDARG00000019130	PLK2	polo like kinase 2	-2.09142	0	0.0152639	IPA mapped
1000	ENSDARG00000009505	PRELID3B	PRELI domain containing 3B	-1.93719	0	0.0152639	IPA mapped
1000	ENSDARG00000068708	IFRD1	interferon related developmental regulator 1	-1.65721	0	0.0152639	IPA mapped
1000	ENSDARG00000057121	C7	complement C7	-2.0686	0	0.0188961	IPA mapped
1000	ENSDARG00000011146	UQCRB	ubiquinol-cytochrome c reductase binding protein	-1.8454	0	0.0219298	IPA mapped
1000	ENSDARG00000105154	CREG1	cellular repressor of E1A stimulated genes 1	-1.81982	0	0.0261161	IPA mapped
1000	ENSDARG00000041592	DCUN1D2	defective in cullin neddylation 1 domain containing 2	-1.75667	0	0.0261161	IPA mapped
1000	ENSDARG00000036329	NDUFA1	NADH:ubiquinone oxidoreductase subunit A1	-1.58862	0	0.0261161	IPA mapped
1000	ENSDARG00000039914	GAPDHS	glyceraldehyde-3-phosphate dehydrogenase, spermatogenic	-1.28427	0	0.0261161	IPA mapped
1000	ENSDARG00000036505	SYT4	synaptotagmin 4	-1.5297	0	0.0334658	IPA mapped
1000	ENSDARG00000006383	STXBP5L	syntaxin binding protein 5L	2.23312	0	0.0382884	IPA mapped
1000	ENSDARG00000089245	DUSP23	dual specificity phosphatase 23	-1.77895	0	0.0395055	IPA mapped
1000	ENSDARG00000063056	TULP4	TUB like protein 4	-1.38381	0	0.0507585	IPA mapped
1000	ENSDARG00000059351	HNRNPA3	heterogeneous nuclear ribonucleoprotein A3	-1.834	0	0.0531455	IPA mapped
1000	ENSDARG00000007344	TCAP	titin-cap	-2.00562	0	0.0579335	IPA mapped
1000	ENSDARG00000089372	CLK4	CDC like kinase 4	-1.60111	0	0.0579335	IPA mapped
1000	ENSDARG00000090778	TTLL1	TTL family tubulin polyglutamylase complex subunit L1	-1.97856	0	0.0619313	IPA mapped
1000	ENSDARG00000028367	SULT2B1	sulfotransferase family 2B member 1	-1.69837	0	0.0619313	IPA mapped
1000	ENSDARG00000034503	PER2	period circadian regulator 2	-1.5665	0	0.0619313	IPA mapped
1000	ENSDARG00000007693	NFKBIA	NFKB inhibitor alpha	-1.47844	0	0.0619313	IPA mapped
1000	ENSDARG00000030440	RSRP1	arginine and serine rich protein 1	-1.43933	0	0.0619313	IPA mapped
1000	ENSDARG00000054058	H1-10	H1.10 linker histone	1.37849	0	0.0619313	IPA mapped
1000	ENSDARG00000020008	VCP	valosin containing protein	-1.22122	0	0.0644747	IPA mapped
1000	ENSDARG00000104439	CLDND1	claudin domain containing 1	-1.72906	0	0.0666722	IPA mapped
1000	ENSDARG00000057910	MRPS34	mitochondrial ribosomal protein S34	-1.72591	0	0.0666722	IPA mapped
1000	ENSDARG00000027355	SLC25A4	solute carrier family 25 member 4	-1.64604	0	0.0666722	IPA mapped
1000	ENSDARG00000111235	NRSN1	neurensin 1	-1.36201	0	0.0666722	IPA mapped
1000	ENSDARG00000074686	OGA	O-GlcNAcase	1.27955	0	0.0700895	IPA mapped
1000	ENSDARG00000010717	CHCHD10	coiled-coil-helix-coiled-coil-helix domain containing 10	-1.34124	0	0.0743826	IPA mapped
1000	ENSDARG00000100409	CAMLG	calcium modulating ligand	-1.75739	0	0.0780366	IPA mapped
1000	ENSDARG00000006260	TUBA4A	tubulin alpha 4a	-1.26984	0	0.08584	IPA mapped
1000	ENSDARG00000023766	GNS	glucosamine (N-acetyl)-6-sulfatase	-1.47577	0	0.0874697	IPA mapped
1000	ENSDARG00000018856	DCLK1	doublecortin like kinase 1	-1.37595	0	0.0874697	IPA mapped
1000	ENSDARG00000104068	GSTP1	glutathione S-transferase pi 1	-1.09622	0	0.0874697	IPA mapped
1000	ENSDARG00000059738	PTPRS	protein tyrosine phosphatase receptor type S	1.66554	0	0.0874697	IPA mapped
1000	ENSDARG00000001929	PINK1	PTEN induced kinase 1	-1.4329	0	0.0911782	IPA mapped
1000	ENSDARG00000070537	STMN2	stathmin 2	-1.31954	0	0.0941271	IPA mapped
1000	ENSDARG00000100003	GLUL	glutamate-ammonia ligase	-1.17852	0	0.0943792	IPA mapped
1000	ENSDARG00000074266	FMC1	formation of mitochondrial complex V assembly factor 1 homolog	-1.6334	0	0.0944824	IPA mapped
1000	ENSDARG00000021351	NEFM	neurofilament medium chain	-1.28007	0	0.0950908	IPA mapped
1000	ENSDARG00000027316	TCP11L2	t-complex 11 like 2	-1.47241	0	0.0972509	IPA mapped
1000	ENSDARG00000025034	SYNGR3	synaptogyrin 3	-1.3755	0	0.100492	IPA mapped
1000	ENSDARG00000070985	MRPS21	mitochondrial ribosomal protein S21	-1.35353	0	0.100492	IPA mapped
1000	ENSDARG00000051730	SLC7A10	solute carrier family 7 member 10	-1.69526	0	0.100628	IPA mapped
1000	ENSDARG00000057468	KCNC2	potassium voltage-gated channel subfamily C member 2	-1.61881	0	0.110098	IPA mapped
1000	ENSDARG00000007678	TTYH3	tweety family member 3	1.25687	0	0.110098	IPA mapped
1000	ENSDARG00000011777	CTTN	cortactin	-1.56303	0	0.118795	IPA mapped
1000	ENSDARG00000044852	WBP2NL	WBP2 N-terminal like	-1.4846	0	0.118795	IPA mapped
1000	ENSDARG00000067591	PURA	purine rich element binding protein A	-1.43783	0	0.118795	IPA mapped
1000	ENSDARG00000020845	TNS1	tensin 1	-1.17847	0	0.118795	IPA mapped
1000	ENSDARG00000025566	SLC25A3	solute carrier family 25 member 3	-1.10631	0	0.118795	IPA mapped
1000	ENSDARG00000015891	PTPRE	protein tyrosine phosphatase receptor type E	1.51144	0	0.119395	IPA mapped
1000	ENSDARG00000007180	SLC30A4	solute carrier family 30 member 4	-1.67751	0	0.120325	IPA mapped
1000	ENSDARG00000037363	DENND2B	DENN domain containing 2B	-1.52301	0	0.120325	IPA mapped
1000	ENSDARG00000061836	NFIX	nuclear factor I X	1.61364	0	0.120325	IPA mapped
1000	ENSDARG00000104480	HCN1	hyperpolarization activated cyclic nucleotide gated potassium channel 1	1.75828	0	0.120325	IPA mapped
1000	ENSDARG00000039093	GOT1	glutamic-oxaloacetic transaminase 1	1.42149	0	0.121639	IPA mapped
1000	ENSDARG00000052073	BLCAP	BLCAP apoptosis inducing factor	-1.33191	0	0.123433	IPA mapped
1000	ENSDARG00000062794	TRIM36	tripartite motif containing 36	-1.65242	0	0.125625	IPA mapped
1000	ENSDARG00000063527	ELMO2	engulfment and cell motility 2	-1.09152	0	0.125625	IPA mapped
1000	ENSDARG00000091001	MYCBP	MYC binding protein	-1.34174	0	0.129379	IPA mapped
1000	ENSDARG00000004754	HSPA4	heat shock protein family A (Hsp70) member 4	-1.48363	0	0.132692	IPA mapped
1000	ENSDARG00000103846	HSPA5	heat shock protein family A (Hsp70) member 5	-1.22668	0	0.134437	IPA mapped
1000	ENSDARG00000039203	Mff	mitochondrial fission factor	-1.45629	0	0.140764	IPA mapped
1000	ENSDARG00000033140	DESI1	desumoylating isopeptidase 1	-1.17358	0	0.141173	IPA mapped
1000	ENSDARG00000099730	PKM	pyruvate kinase M1/2	-1.21195	0	0.143263	IPA mapped
1000	ENSDARG00000052011	RRAD	RRAD, Ras related glycolysis inhibitor and calcium channel regulator	-1.76365	0	0.148114	IPA mapped
1000	ENSDARG00000054578	ARL6IP1	ADP ribosylation factor like GTPase 6 interacting protein 1	-1.23133	0	0.148114	IPA mapped
1000	ENSDARG00000053404	PPP2CA	protein phosphatase 2 catalytic subunit alpha	-1.41026	0	0.148847	IPA mapped
1000	ENSDARG00000100313	PIP5K1C	phosphatidylinositol-4-phosphate 5-kinase type 1 gamma	-1.4049	0	0.148847	IPA mapped
1000	ENSDARG00000079201	TSHZ2	teashirt zinc finger homeobox 2	-1.32941	0	0.148847	IPA mapped
1000	ENSDARG00000043542	ZPR1	ZPR1 zinc finger	-1.66423	0	0.174731	IPA mapped
1000	ENSDARG00000003308	EMC2	ER membrane protein complex subunit 2	-1.1817	0	0.174731	IPA mapped
1000	ENSDARG00000070083	ATP5F1B	ATP synthase F1 subunit beta	-1.15688	0	0.174731	IPA mapped
1000	ENSDARG00000070625	ENPP5	ectonucleotide pyrophosphatase/phosphodiesterase family member 5	1.49553	0	0.174731	IPA mapped
1000	ENSDARG00000056175	SCRT2	scratch family transcriptional repressor 2	1.61256	0	0.182004	IPA mapped
1000	ENSDARG00000029885	RAB6A	RAB6A, member RAS oncogene family	-0.953921	0	0.183374	IPA mapped
1000	ENSDARG00000053262	ATP1B4	ATPase Na+/K+ transporting family member beta 4	-0.874543	0	0.185018	IPA mapped
1000	ENSDARG00000104537	COX7C	cytochrome c oxidase subunit 7C	-1.20462	0	0.190485	IPA mapped
1000	ENSDARG00000063684	PPM1H	protein phosphatase, Mg2+/Mn2+ dependent 1H	1.57323	0	0.192468	IPA mapped
1000	ENSDARG00000092170	APOC1	apolipoprotein C1	-0.858407	0	0.193054	IPA mapped
1000	ENSDARG00000012426	NEFL	neurofilament light chain	-1.33284	0	0.196985	IPA mapped
1000	ENSDARG00000045944	SLC6A1	solute carrier family 6 member 1	-1.29734	0	0.196985	IPA mapped
1000	ENSDARG00000096118	OST4	oligosaccharyltransferase complex subunit 4, non-catalytic	-1.0957	0	0.19854	IPA mapped
1000	ENSDARG00000003169	MAGI1	membrane associated guanylate kinase, WW and PDZ domain containing 1	-1.08618	0	0.201222	IPA mapped
1000	ENSDARG00000104674	CCT2	chaperonin containing TCP1 subunit 2	-1.16053	0	0.204026	IPA mapped
1000	ENSDARG00000061728	ACOT13	acyl-CoA thioesterase 13	-1.33904	0	0.205062	IPA mapped
1000	ENSDARG00000024299	C1QTNF4	C1q and TNF related 4	0.917767	0	0.205062	IPA mapped
1000	ENSDARG00000070686	CDIPT	CDP-diacylglycerol--inositol 3-phosphatidyltransferase	-1.06009	0.01	0.21062	IPA mapped
1000	ENSDARG00000103364	CS	citrate synthase	-0.980396	0.01	0.21062	IPA mapped
1000	ENSDARG00000003872	CCDC102A	coiled-coil domain containing 102A	-1.50042	0.01	0.212015	IPA mapped
1000	ENSDARG00000077236	HSPB6	heat shock protein family B (small) member 6	-1.39944	0.01	0.212015	IPA mapped
1000	ENSDARG00000045447	SLC35G2	solute carrier family 35 member G2	-1.25713	0.01	0.212015	IPA mapped
1000	ENSDARG00000006758	FAM234B	family with sequence similarity 234 member B	-1.25333	0.01	0.212015	IPA mapped
1000	ENSDARG00000103824	HINT1	histidine triad nucleotide binding protein 1	-1.09817	0.01	0.212015	IPA mapped
1000	ENSDARG00000035860	RPS28	ribosomal protein S28	-1.02552	0.01	0.212015	IPA mapped
1000	ENSDARG00000014313	ATP5PF	ATP synthase peripheral stalk subunit F6	-0.955705	0.01	0.212015	IPA mapped
1000	ENSDARG00000031768	RORA	RAR related orphan receptor A	1.21876	0.01	0.212015	IPA mapped
1000	ENSDARG00000104470	SYNGR2	synaptogyrin 2	-1.45093	0.01	0.213267	IPA mapped
1000	ENSDARG00000006838	EEF1A2	eukaryotic translation elongation factor 1 alpha 2	-1.26142	0.01	0.217176	IPA mapped
1000	ENSDARG00000045465	LANCL2	LanC like glutathione S-transferase 2	-1.33516	0.01	0.223213	IPA mapped
1000	ENSDARG00000017219	PABPC3	poly(A) binding protein cytoplasmic 3	0.869896	0.01	0.223213	IPA mapped
1000	ENSDARG00000098583	WBP1	WW domain binding protein 1	-1.29554	0.01	0.233174	IPA mapped
1000	ENSDARG00000098646	MTHFD2	methylenetetrahydrofolate dehydrogenase (NADP+ dependent) 2, methenyltetrahydrofolate cyclohydrolase	-1.14978	0.01	0.236082	IPA mapped
1000	ENSDARG00000039522	TUBB2A	tubulin beta 2A class IIa	-1.01963	0.01	0.237723	IPA mapped
1000	ENSDARG00000052638	FAM210B	family with sequence similarity 210 member B	-1.51607	0.01	0.237787	IPA mapped
1000	ENSDARG00000103032	RAP2B	RAP2B, member of RAS oncogene family	-1.49569	0.01	0.237787	IPA mapped
1000	ENSDARG00000102636	TRMT9B	tRNA methyltransferase 9B (putative)	-1.32979	0.01	0.237787	IPA mapped
1000	ENSDARG00000029075	PFKFB4	6-phosphofructo-2-kinase/fructose-2,6-biphosphatase 4	-1.25033	0.01	0.237787	IPA mapped
1000	ENSDARG00000010596	SLC7A6OS	solute carrier family 7 member 6 opposite strand	-1.23375	0.01	0.237787	IPA mapped
1000	ENSDARG00000036995	LSM6	LSM6 homolog, U6 small nuclear RNA and mRNA degradation associated	-1.1569	0.01	0.237787	IPA mapped
1000	ENSDARG00000039650	ITM2C	integral membrane protein 2C	-0.943306	0.01	0.237787	IPA mapped
1000	ENSDARG00000061257	C17orf75	chromosome 17 open reading frame 75	1.21421	0.01	0.237787	IPA mapped
1000	ENSDARG00000037059	SLC44A2	solute carrier family 44 member 2	1.33576	0.01	0.237787	IPA mapped
1000	ENSDARG00000032013	PAFAH1B1	platelet activating factor acetylhydrolase 1b regulatory subunit 1	1.33914	0.01	0.240475	IPA mapped
1000	ENSDARG00000006427	FABP2	fatty acid binding protein 2	-1.0944	0.01	0.243271	IPA mapped
1000	ENSDARG00000092774	TARS3	threonyl-tRNA synthetase 3	-1.3703	0.01	0.243683	IPA mapped
1000	ENSDARG00000003570	HSP90B1	heat shock protein 90 beta family member 1	-1.0854	0.01	0.243683	IPA mapped
1000	ENSDARG00000035622	XBP1	X-box binding protein 1	-1.06527	0.01	0.243683	IPA mapped
1000	ENSDARG00000019572	TAF7	TATA-box binding protein associated factor 7	1.06107	0.01	0.243683	IPA mapped
1000	ENSDARG00000019856	ATP1A1	ATPase Na+/K+ transporting subunit alpha 1	-0.83944	0.01	0.246478	IPA mapped
1000	ENSDARG00000099572	HMGN2	high mobility group nucleosomal binding domain 2	1.13905	0.01	0.246478	IPA mapped
1000	ENSDARG00000041799	GJA1	gap junction protein alpha 1	-0.812294	0.01	0.247465	IPA mapped
1000	ENSDARG00000099213	GLYR1	glyoxylate reductase 1 homolog	0.949407	0.01	0.247465	IPA mapped
1000	ENSDARG00000092115	EIF4A1	eukaryotic translation initiation factor 4A1	-1.12925	0.01	0.249927	IPA mapped
1000	ENSDARG00000090568	MRPL52	mitochondrial ribosomal protein L52	-1.38181	0.01	0.251246	IPA mapped
1000	ENSDARG00000073997	SRPK1	SRSF protein kinase 1	-1.18871	0.01	0.251246	IPA mapped
1000	ENSDARG00000101959	ETV1	ETS variant transcription factor 1	1.17765	0.01	0.251246	IPA mapped
1000	ENSDARG00000012776	SMARCA1	SWI/SNF related, matrix associated, actin dependent regulator of chromatin, subfamily a, member 1	1.20739	0.01	0.252215	IPA mapped
1000	ENSDARG00000018923	FAT2	FAT atypical cadherin 2	1.05541	0.01	0.25614	IPA mapped
1000	ENSDARG00000074533	SLC25A38	solute carrier family 25 member 38	-1.29209	0.01	0.256185	IPA mapped
1000	ENSDARG00000071468	MRPL54	mitochondrial ribosomal protein L54	-1.08147	0.01	0.256185	IPA mapped
1000	ENSDARG00000021346	PDHB	pyruvate dehydrogenase E1 subunit beta	-1.06945	0.01	0.256185	IPA mapped
1000	ENSDARG00000006370	ATP6V1H	ATPase H+ transporting V1 subunit H	-0.975817	0.01	0.256185	IPA mapped
1000	ENSDARG00000010083	RBFOX3	RNA binding fox-1 homolog 3	0.887184	0.01	0.256185	IPA mapped
1000	ENSDARG00000042904	FOXO3	forkhead box O3	1.12637	0.01	0.256185	IPA mapped
1000	ENSDARG00000015385	NDUFS3	NADH:ubiquinone oxidoreductase core subunit S3	-1.0613	0.01	0.260047	IPA mapped
1000	ENSDARG00000004525	C1orf35	chromosome 1 open reading frame 35	-1.26487	0.01	0.26016	IPA mapped
1000	ENSDARG00000017299	PMP2	peripheral myelin protein 2	-1.04763	0.01	0.26016	IPA mapped
1000	ENSDARG00000018285	PDPK1	3-phosphoinositide dependent protein kinase 1	-1.22395	0.01	0.261224	IPA mapped
1000	ENSDARG00000009387	ROBO4	roundabout guidance receptor 4	1.30425	0.01	0.261224	IPA mapped
1000	ENSDARG00000054793	EMC10	ER membrane protein complex subunit 10	-1.17777	0.01	0.270536	IPA mapped
1000	ENSDARG00000030237	PGRMC2	progesterone receptor membrane component 2	-1.15204	0.01	0.270536	IPA mapped
1000	ENSDARG00000017772	MDH1	malate dehydrogenase 1	-1.02055	0.01	0.270536	IPA mapped
1000	ENSDARG00000095767	DIO3	iodothyronine deiodinase 3	-1.17758	0.01	0.270665	IPA mapped
1000	ENSDARG00000053205	PPFIA4	PTPRF interacting protein alpha 4	-1.12709	0.01	0.27091	IPA mapped
1000	ENSDARG00000038075	CYC1	cytochrome c1	-0.918668	0.01	0.274048	IPA mapped
1000	ENSDARG00000039997	PTP4A3	protein tyrosine phosphatase 4A3	-1.13927	0.01	0.27409	IPA mapped
1000	ENSDARG00000025301	GFAP	glial fibrillary acidic protein	-0.938077	0.01	0.27409	IPA mapped
1000	ENSDARG00000077653	RABL6	RAB, member RAS oncogene family like 6	-1.22979	0.01	0.274451	IPA mapped
1000	ENSDARG00000061207	TTC7B	tetratricopeptide repeat domain 7B	-1.17397	0.01	0.274451	IPA mapped
1000	ENSDARG00000026482	ARHGAP12	Rho GTPase activating protein 12	-1.16611	0.01	0.276772	IPA mapped
1000	ENSDARG00000030213	SAP30L	SAP30 like	-1.1366	0.01	0.277725	IPA mapped
1000	ENSDARG00000004891	PEX19	peroxisomal biogenesis factor 19	-1.05765	0.01	0.279194	IPA mapped
1000	ENSDARG00000021557	WDR45B	WD repeat domain 45B	-1.44556	0.01	0.279393	IPA mapped
1000	ENSDARG00000104945	SNCB	synuclein beta	-1.11817	0.01	0.279393	IPA mapped
1000	ENSDARG00000041691	BHLHE41	basic helix-loop-helix family member e41	-0.876568	0.01	0.279393	IPA mapped
1000	ENSDARG00000097660	TRAPPC2	trafficking protein particle complex subunit 2	-1.27313	0.01	0.284873	IPA mapped
1000	ENSDARG00000013863	FAM133B	family with sequence similarity 133 member B	-1.02826	0.01	0.284873	IPA mapped
1000	ENSDARG00000099966	POLR2A	RNA polymerase II subunit A	-1.11619	0.01	0.286171	IPA mapped
1000	ENSDARG00000033768	TRAPPC13	trafficking protein particle complex subunit 13	-1.19627	0.01	0.286631	IPA mapped
1000	ENSDARG00000070479	TSPAN13	tetraspanin 13	-1.19957	0.01	0.291921	IPA mapped
1000	ENSDARG00000044092	ATP5IF1	ATP synthase inhibitory factor subunit 1	-1.01401	0.01	0.291921	IPA mapped
1000	ENSDARG00000007247	RIC8A	RIC8 guanine nucleotide exchange factor A	-1.25411	0.01	0.293569	IPA mapped
1000	ENSDARG00000004930	LMO7	LIM domain 7	-1.21508	0.01	0.293569	IPA mapped
1000	ENSDARG00000101139	AGPAT1	1-acylglycerol-3-phosphate O-acyltransferase 1	-1.13787	0.01	0.293569	IPA mapped
1000	ENSDARG00000090232	CLPB	caseinolytic mitochondrial matrix peptidase chaperone subunit B	-1.10763	0.01	0.293569	IPA mapped
1000	ENSDARG00000110528	SYP	synaptophysin	-0.959082	0.01	0.293569	IPA mapped
1000	ENSDARG00000013389	GABRA4	gamma-aminobutyric acid type A receptor subunit alpha4	1.07956	0.01	0.293569	IPA mapped
1000	ENSDARG00000017624	KRT8	keratin 8	1.15904	0.01	0.299858	IPA mapped
1000	ENSDARG00000068179	TRIB2	tribbles pseudokinase 2	-1.07092	0.01	0.315258	IPA mapped
1000	ENSDARG00000098497	HRAS	HRas proto-oncogene, GTPase	-1.25732	0.01	0.316122	IPA mapped
1000	ENSDARG00000016664	RNF20	ring finger protein 20	-1.26353	0.01	0.325873	IPA mapped
1000	ENSDARG00000077467	SOX10	SRY-box transcription factor 10	-1.01613	0.02	0.326398	IPA mapped
1000	ENSDARG00000014106	CFL2	cofilin 2	-1.35346	0.02	0.326902	IPA mapped
1000	ENSDARG00000040838	DCUN1D2	defective in cullin neddylation 1 domain containing 2	1.16856	0.02	0.326902	IPA mapped
1000	ENSDARG00000013623	VDAC2	voltage dependent anion channel 2	-0.925773	0.02	0.329818	IPA mapped
1000	ENSDARG00000040031	TARDBP	TAR DNA binding protein	-1.04197	0.02	0.331131	IPA mapped
1000	ENSDARG00000090389	NDUFV3	NADH:ubiquinone oxidoreductase subunit V3	-0.990716	0.02	0.335965	IPA mapped
1000	ENSDARG00000038954	CTNNBIP1	catenin beta interacting protein 1	0.951464	0.02	0.335965	IPA mapped
1000	ENSDARG00000019951	SEC62	SEC62 homolog, preprotein translocation factor	-0.903628	0.02	0.337081	IPA mapped
1000	ENSDARG00000005254	KDELR2	KDEL endoplasmic reticulum protein retention receptor 2	0.852498	0.02	0.337158	IPA mapped
1000	ENSDARG00000102340	PTN	pleiotrophin	0.964583	0.02	0.337158	IPA mapped
1000	ENSDARG00000075709	NDUFB3	NADH:ubiquinone oxidoreductase subunit B3	-0.795388	0.02	0.339914	IPA mapped
1000	ENSDARG00000053586	CREB1	cAMP responsive element binding protein 1	1.34218	0.02	0.339914	IPA mapped
1000	ENSDARG00000110357	TXNDC15	thioredoxin domain containing 15	-1.16488	0.02	0.342227	IPA mapped
1000	ENSDARG00000062379	SLC35A4	solute carrier family 35 member A4	-1.12205	0.02	0.342227	IPA mapped
1000	ENSDARG00000060489	MRPL32	mitochondrial ribosomal protein L32	-0.965213	0.02	0.342227	IPA mapped
1000	ENSDARG00000005423	PGAM1	phosphoglycerate mutase 1	-0.952829	0.02	0.342227	IPA mapped
1000	ENSDARG00000089877	C4orf48	chromosome 4 open reading frame 48	-0.817946	0.02	0.342227	IPA mapped
1000	ENSDARG00000042660	FAM32A	family with sequence similarity 32 member A	0.899781	0.02	0.342227	IPA mapped
1000	ENSDARG00000062577	ARHGAP35	Rho GTPase activating protein 35	1.02176	0.02	0.342227	IPA mapped
1000	ENSDARG00000101445	KLHL7	kelch like family member 7	1.36491	0.02	0.342227	IPA mapped
1000	ENSDARG00000009208	PRKCD	protein kinase C delta	-1.02789	0.02	0.347745	IPA mapped
1000	ENSDARG00000103978	SH3BP5	SH3 domain binding protein 5	-1.01561	0.02	0.347745	IPA mapped
1000	ENSDARG00000009753	SF3B6	splicing factor 3b subunit 6	0.885206	0.02	0.347745	IPA mapped
1000	ENSDARG00000042245	MYL3	myosin light chain 3	-1.31113	0.02	0.347991	IPA mapped
1000	ENSDARG00000031756	MEF2A	myocyte enhancer factor 2A	-1.05102	0.02	0.349262	IPA mapped
1000	ENSDARG00000068457	TNNT3	troponin T3, fast skeletal type	-0.89446	0.02	0.358384	IPA mapped
1000	ENSDARG00000055900	ZSWIM5	zinc finger SWIM-type containing 5	1.17875	0.02	0.359319	IPA mapped
1000	ENSDARG00000037350	RPL9	ribosomal protein L9	-0.953219	0.02	0.368706	IPA mapped
1000	ENSDARG00000044345	CYFIP1	cytoplasmic FMR1 interacting protein 1	1.23705	0.02	0.376716	IPA mapped
1000	ENSDARG00000099389	CDO1	cysteine dioxygenase type 1	-1.43309	0.02	0.379209	IPA mapped
1000	ENSDARG00000033789	NDUFB7	NADH:ubiquinone oxidoreductase subunit B7	-0.874572	0.02	0.379209	IPA mapped
1000	ENSDARG00000103433	RPL14	ribosomal protein L14	-0.689758	0.02	0.379209	IPA mapped
1000	ENSDARG00000077075	FASTK	Fas activated serine/threonine kinase	-0.899183	0.02	0.38083	IPA mapped
1000	ENSDARG00000013044	NDUFV2	NADH:ubiquinone oxidoreductase core subunit V2	-0.87974	0.02	0.38222	IPA mapped
1000	ENSDARG00000098897	PDS5B	PDS5 cohesin associated factor B	-1.07512	0.02	0.382529	IPA mapped
1000	ENSDARG00000054272	CAPRIN1	cell cycle associated protein 1	0.935774	0.02	0.382529	IPA mapped
1000	ENSDARG00000042724	SUPT5H	SPT5 homolog, DSIF elongation factor subunit	1.04724	0.02	0.384124	IPA mapped
1000	ENSDARG00000101891	ARID1A	AT-rich interaction domain 1A	1.18617	0.02	0.384124	IPA mapped
1000	ENSDARG00000062053	KIFBP	kinesin family binding protein	-0.927941	0.02	0.38877	IPA mapped
1000	ENSDARG00000012987	GPI	glucose-6-phosphate isomerase	-0.758345	0.02	0.38877	IPA mapped
1000	ENSDARG00000012387	PDHA1	pyruvate dehydrogenase E1 subunit alpha 1	-0.824313	0.02	0.391328	IPA mapped
1000	ENSDARG00000058231	NT5C2	5'-nucleotidase, cytosolic II	-1.04447	0.02	0.39205	IPA mapped
1000	ENSDARG00000020798	NECAP1	NECAP endocytosis associated 1	-0.88196	0.02	0.39205	IPA mapped
1000	ENSDARG00000104871	LEPROTL1	leptin receptor overlapping transcript like 1	0.775314	0.02	0.39205	IPA mapped
1000	ENSDARG00000016584	RGS7	regulator of G protein signaling 7	0.89373	0.02	0.39205	IPA mapped
1000	ENSDARG00000060695	ZNF346	zinc finger protein 346	1.1241	0.02	0.39205	IPA mapped
1000	ENSDARG00000103962	ADD1	adducin 1	1.23214	0.02	0.39205	IPA mapped
1000	ENSDARG00000077523	TDRD7	tudor domain containing 7	-1.0615	0.02	0.392373	IPA mapped
1000	ENSDARG00000038059	GRB2	growth factor receptor bound protein 2	0.91367	0.02	0.392373	IPA mapped
1000	ENSDARG00000019990	CABP1	calcium binding protein 1	-0.982161	0.02	0.392939	IPA mapped
1000	ENSDARG00000035549	UPRT	uracil phosphoribosyltransferase homolog	-1.21145	0.02	0.393487	IPA mapped
1000	ENSDARG00000018257	NCOA1	nuclear receptor coactivator 1	1.15291	0.02	0.393638	IPA mapped
1000	ENSDARG00000030733	B3GAT2	beta-1,3-glucuronyltransferase 2	-1.12128	0.03	0.398753	IPA mapped
1000	ENSDARG00000039150	LGMN	legumain	-1.05972	0.03	0.398753	IPA mapped
1000	ENSDARG00000014571	CTNNB1	catenin beta 1	0.820879	0.03	0.398753	IPA mapped
1000	ENSDARG00000024920	TLCD5	TLC domain containing 5	-1.17407	0.03	0.399521	IPA mapped
1000	ENSDARG00000038787	TMUB1	transmembrane and ubiquitin like domain containing 1	-1.10238	0.03	0.399521	IPA mapped
1000	ENSDARG00000039754	XPC	XPC complex subunit, DNA damage recognition and repair factor	-1.09746	0.03	0.399521	IPA mapped
1000	ENSDARG00000005870	MMADHC	metabolism of cobalamin associated D	-1.08789	0.03	0.399521	IPA mapped
1000	ENSDARG00000045870	PLEKHA5	pleckstrin homology domain containing A5	-1.0752	0.03	0.399521	IPA mapped
1000	ENSDARG00000060282	RNF121	ring finger protein 121	-1.07329	0.03	0.399521	IPA mapped
1000	ENSDARG00000089921	UQCC5	ubiquinol-cytochrome c reductase complex assembly factor 5	-1.05331	0.03	0.399521	IPA mapped
1000	ENSDARG00000002271	ZFAND5	zinc finger AN1-type containing 5	-0.94501	0.03	0.399521	IPA mapped
1000	ENSDARG00000011405	RPS9	ribosomal protein S9	-0.876949	0.03	0.399521	IPA mapped
1000	ENSDARG00000070914	DUSP6	dual specificity phosphatase 6	-0.877272	0.03	0.399521	IPA mapped
1000	ENSDARG00000012138	SGCE	sarcoglycan epsilon	-0.874048	0.03	0.399521	IPA mapped
1000	ENSDARG00000015918	DLAT	dihydrolipoamide S-acetyltransferase	-0.843149	0.03	0.399521	IPA mapped
1000	ENSDARG00000100588	RPL36	ribosomal protein L36	-0.706707	0.03	0.399521	IPA mapped
1000	ENSDARG00000038559	H1-0	H1.0 linker histone	0.915108	0.03	0.399521	IPA mapped
1000	ENSDARG00000078675	DOCK7	dedicator of cytokinesis 7	1.01304	0.03	0.399521	IPA mapped
1000	ENSDARG00000045420	EPDR1	ependymin related 1	1.03045	0.03	0.399521	IPA mapped
1000	ENSDARG00000033443	MDM2	MDM2 proto-oncogene	1.11068	0.03	0.399521	IPA mapped
1000	ENSDARG00000014068	PGAM1	phosphoglycerate mutase 1	-0.802337	0.03	0.401605	IPA mapped
1000	ENSDARG00000069734	HBE1	hemoglobin subunit epsilon 1	-1.10399	0.03	0.406312	IPA mapped
1000	ENSDARG00000070037	RGS8	regulator of G protein signaling 8	1.018	0.03	0.406771	IPA mapped
1000	ENSDARG00000038239	TNPO2	transportin 2	0.977759	0.03	0.409213	IPA mapped
1000	ENSDARG00000087452	PELI3	pellino E3 ubiquitin protein ligase family member 3	-1.14531	0.03	0.409979	IPA mapped
1000	ENSDARG00000036875	RPS12	ribosomal protein S12	-0.707525	0.03	0.409979	IPA mapped
1000	ENSDARG00000055752	NPAS4	neuronal PAS domain protein 4	-1.26566	0.03	0.410195	IPA mapped
1000	ENSDARG00000059832	ADGRB3	adhesion G protein-coupled receptor B3	1.07229	0.03	0.410195	IPA mapped
1000	ENSDARG00000102477	STARD4	StAR related lipid transfer domain containing 4	-1.19269	0.03	0.410561	IPA mapped
1000	ENSDARG00000008100	SLC7A10	solute carrier family 7 member 10	-0.973184	0.03	0.411492	IPA mapped
1000	ENSDARG00000104940	CIAO2A	cytosolic iron-sulfur assembly component 2A	-0.989952	0.03	0.413188	IPA mapped
1000	ENSDARG00000097238	HBE1	hemoglobin subunit epsilon 1	-0.690204	0.03	0.413188	IPA mapped
1000	ENSDARG00000056877	VAMP2	vesicle associated membrane protein 2	0.839239	0.03	0.413188	IPA mapped
1000	ENSDARG00000078109	USP12	ubiquitin specific peptidase 12	-0.978457	0.03	0.415671	IPA mapped
1000	ENSDARG00000003281	PIK3IP1	phosphoinositide-3-kinase interacting protein 1	-0.938574	0.03	0.415671	IPA mapped
1000	ENSDARG00000007639	CNOT4	CCR4-NOT transcription complex subunit 4	-1.10509	0.03	0.416652	IPA mapped
1000	ENSDARG00000061335	GALNT1	polypeptide N-acetylgalactosaminyltransferase 1	-0.940548	0.03	0.416652	IPA mapped
1000	ENSDARG00000061121	ADGRL3	adhesion G protein-coupled receptor L3	0.767787	0.03	0.419232	IPA mapped
1000	ENSDARG00000017525	CCNT1	cyclin T1	1.14744	0.03	0.420492	IPA mapped
1000	ENSDARG00000020164	EFNB2	ephrin B2	0.958218	0.03	0.422494	IPA mapped
1000	ENSDARG00000056648	EXT2	exostosin glycosyltransferase 2	1.07454	0.03	0.422494	IPA mapped
1000	ENSDARG00000042796	YY1	YY1 transcription factor	-0.937111	0.03	0.423929	IPA mapped
1000	ENSDARG00000005945	SART1	spliceosome associated factor 1, recruiter of U4/U6.U5 tri-snRNP	0.8404	0.03	0.424468	IPA mapped
1000	ENSDARG00000076568	SEC61B	SEC61 translocon subunit beta	0.95014	0.03	0.424468	IPA mapped
1000	ENSDARG00000012747	RER1	retention in endoplasmic reticulum sorting receptor 1	0.967318	0.03	0.424468	IPA mapped
1000	ENSDARG00000095897	ATP5F1E	ATP synthase F1 subunit epsilon	-0.882459	0.03	0.424707	IPA mapped
1000	ENSDARG00000061013	ANKFY1	ankyrin repeat and FYVE domain containing 1	-1.16507	0.03	0.426648	IPA mapped
1000	ENSDARG00000079777	MAP6D1	MAP6 domain containing 1	-1.15845	0.03	0.426648	IPA mapped
1000	ENSDARG00000073917	B3GLCT	beta 3-glucosyltransferase	-1.10485	0.03	0.426648	IPA mapped
1000	ENSDARG00000098344	RAB18	RAB18, member RAS oncogene family	-0.973508	0.03	0.426648	IPA mapped
1000	ENSDARG00000053047	EIF2S2	eukaryotic translation initiation factor 2 subunit beta	-0.804076	0.03	0.426648	IPA mapped
1000	ENSDARG00000057853	ATP6V0C	ATPase H+ transporting V0 subunit c	-0.673946	0.03	0.426648	IPA mapped
1000	ENSDARG00000005085	GGCT	gamma-glutamylcyclotransferase	-0.671518	0.03	0.426648	IPA mapped
1000	ENSDARG00000023323	YWHAQ	tyrosine 3-monooxygenase/tryptophan 5-monooxygenase activation protein theta	0.704141	0.03	0.426648	IPA mapped
1000	ENSDARG00000044267	SUMO1	small ubiquitin like modifier 1	0.751077	0.03	0.426648	IPA mapped
1000	ENSDARG00000093313	UBB	ubiquitin B	0.756166	0.03	0.426648	IPA mapped
1000	ENSDARG00000005476	NAV3	neuron navigator 3	0.93233	0.03	0.426648	IPA mapped
1000	ENSDARG00000070721	VDR	vitamin D receptor	0.963402	0.03	0.426648	IPA mapped
1000	ENSDARG00000003526	PSMA5	proteasome 20S subunit alpha 5	0.982755	0.03	0.426648	IPA mapped
1000	ENSDARG00000102883	SPTBN1	spectrin beta, non-erythrocytic 1	1.12109	0.03	0.426648	IPA mapped
1000	ENSDARG00000060397	HHIP	hedgehog interacting protein	-1.13972	0.03	0.427592	IPA mapped
1000	ENSDARG00000043497	SCRN2	secernin 2	-0.966475	0.03	0.427592	IPA mapped
1000	ENSDARG00000059298	SPCS1	signal peptidase complex subunit 1	-0.866325	0.03	0.427592	IPA mapped
1000	ENSDARG00000041062	CALB2	calbindin 2	-0.825197	0.03	0.427592	IPA mapped
1000	ENSDARG00000097797	TOMM6	translocase of outer mitochondrial membrane 6	-0.779459	0.03	0.427592	IPA mapped
1000	ENSDARG00000018559	KDM7A	lysine demethylase 7A	1.0055	0.03	0.427592	IPA mapped
1000	ENSDARG00000033450	NKAP	NFKB activating protein	-0.923262	0.03	0.427875	IPA mapped
1000	ENSDARG00000104458	RNASEK	ribonuclease K	-0.845216	0.03	0.428287	IPA mapped
1000	ENSDARG00000003151	SKP1	S-phase kinase associated protein 1	-0.799526	0.03	0.428287	IPA mapped
1000	ENSDARG00000057568	NEFL	neurofilament light chain	-0.763705	0.03	0.428287	IPA mapped
1000	ENSDARG00000035557	GABARAP	GABA type A receptor-associated protein	0.670674	0.03	0.428287	IPA mapped
1000	ENSDARG00000006266	STAT1	signal transducer and activator of transcription 1	0.786856	0.03	0.428287	IPA mapped
1000	ENSDARG00000034409	PIK3R3	phosphoinositide-3-kinase regulatory subunit 3	0.817564	0.03	0.428287	IPA mapped
1000	ENSDARG00000037009	BANF1	BAF nuclear assembly factor 1	0.8261	0.03	0.428287	IPA mapped
1000	ENSDARG00000059843	FAM135A	family with sequence similarity 135 member A	-0.930856	0.03	0.430237	IPA mapped
1000	ENSDARG00000018817	BDNF	brain derived neurotrophic factor	-0.922876	0.03	0.430237	IPA mapped
1000	ENSDARG00000045132	VDAC1	voltage dependent anion channel 1	-0.703145	0.03	0.430237	IPA mapped
1000	ENSDARG00000059775	SLC32A1	solute carrier family 32 member 1	-0.647636	0.03	0.430237	IPA mapped
1000	ENSDARG00000070688	NCALD	neurocalcin delta	0.881884	0.03	0.430237	IPA mapped
1000	ENSDARG00000003486	PPP1CA	protein phosphatase 1 catalytic subunit alpha	0.940834	0.03	0.430237	IPA mapped
1000	ENSDARG00000062650	RIF1	replication timing regulatory factor 1	1.05946	0.03	0.430237	IPA mapped
1000	ENSDARG00000045360	UBE2W	ubiquitin conjugating enzyme E2 W	1.07492	0.03	0.430237	IPA mapped
1000	ENSDARG00000010312	CP	ceruloplasmin	-0.700139	0.04	0.430373	IPA mapped
1000	ENSDARG00000068992	HSPA8	heat shock protein family A (Hsp70) member 8	0.810355	0.04	0.430373	IPA mapped
1000	ENSDARG00000035872	HSD17B12	hydroxysteroid 17-beta dehydrogenase 12	-1.04773	0.04	0.430735	IPA mapped
1000	ENSDARG00000045296	COPS9	COP9 signalosome subunit 9	-0.844121	0.04	0.432744	IPA mapped
1000	ENSDARG00000078567	LONRF1	LON peptidase N-terminal domain and ring finger 1	-1.02387	0.04	0.434644	IPA mapped
1000	ENSDARG00000020795	RAC3	Rac family small GTPase 3	-0.835374	0.04	0.436423	IPA mapped
1000	ENSDARG00000045019	AAMP	angio associated migratory cell protein	-1.10798	0.04	0.439576	IPA mapped
1000	ENSDARG00000045814	SAMM50	SAMM50 sorting and assembly machinery component	-1.01802	0.04	0.439576	IPA mapped
1000	ENSDARG00000094590	C2CD5	C2 calcium dependent domain containing 5	-0.963582	0.04	0.439576	IPA mapped
1000	ENSDARG00000034168	SERPINI1	serpin family I member 1	-0.795776	0.04	0.439576	IPA mapped
1000	ENSDARG00000078854	TUSC3	tumor suppressor candidate 3	-0.791976	0.04	0.439576	IPA mapped
1000	ENSDARG00000098990	AP1S1	adaptor related protein complex 1 subunit sigma 1	-0.83853	0.04	0.440067	IPA mapped
1000	ENSDARG00000074759	CCAR1	cell division cycle and apoptosis regulator 1	-0.992292	0.04	0.440838	IPA mapped
1000	ENSDARG00000097753	SLIRP	SRA stem-loop interacting RNA binding protein	-0.813133	0.04	0.440838	IPA mapped
1000	ENSDARG00000005625	MACO1	macoilin 1	0.793697	0.04	0.440838	IPA mapped
1000	ENSDARG00000069116	TIMM10	translocase of inner mitochondrial membrane 10	-0.878973	0.04	0.441076	IPA mapped
1000	ENSDARG00000014915	NDUFAB1	NADH:ubiquinone oxidoreductase subunit AB1	-0.814945	0.04	0.441076	IPA mapped
1000	ENSDARG00000010246	PRMT1	protein arginine methyltransferase 1	0.73266	0.04	0.441076	IPA mapped
1000	ENSDARG00000056307	ZNF706	zinc finger protein 706	0.891233	0.04	0.441076	IPA mapped
1000	ENSDARG00000036700	TUBA3E	tubulin alpha 3e	-1.2935	0.04	0.441753	IPA mapped
1000	ENSDARG00000011027	FGFR1	fibroblast growth factor receptor 1	-0.999383	0.04	0.442537	IPA mapped
1000	ENSDARG00000012553	RAP1A	RAP1A, member of RAS oncogene family	1.00599	0.04	0.442537	IPA mapped
1000	ENSDARG00000032651	PPP1R10	protein phosphatase 1 regulatory subunit 10	1.0203	0.04	0.443687	IPA mapped
1000	ENSDARG00000040287	YWHAZ	tyrosine 3-monooxygenase/tryptophan 5-monooxygenase activation protein zeta	-0.811964	0.04	0.447182	IPA mapped
1000	ENSDARG00000039661	SLC36A4	solute carrier family 36 member 4	-1.0574	0.04	0.450407	IPA mapped
1000	ENSDARG00000030278	IDH3A	isocitrate dehydrogenase (NAD(+)) 3 catalytic subunit alpha	-1.02248	0.04	0.450407	IPA mapped
1000	ENSDARG00000043493	CLTC	clathrin heavy chain	-0.78332	0.04	0.450407	IPA mapped
1000	ENSDARG00000058041	NDUFA8	NADH:ubiquinone oxidoreductase subunit A8	-0.700634	0.04	0.450407	IPA mapped
1000	ENSDARG00000052840	NDUFS4	NADH:ubiquinone oxidoreductase subunit S4	-0.683619	0.04	0.450407	IPA mapped
1000	ENSDARG00000014498	YTHDF2	YTH N6-methyladenosine RNA binding protein F2	0.835729	0.04	0.450407	IPA mapped
1000	ENSDARG00000045064	ABLIM1	actin binding LIM protein 1	0.896016	0.04	0.450407	IPA mapped
1000	ENSDARG00000040528	LGALS3BP	galectin 3 binding protein	1.01936	0.04	0.450407	IPA mapped
1000	ENSDARG00000099999	TCF3	transcription factor 3	1.058	0.04	0.450407	IPA mapped
1000	ENSDARG00000021257	EIF3D	eukaryotic translation initiation factor 3 subunit D	-0.898912	0.04	0.454707	IPA mapped
1000	ENSDARG00000092873	ATP5MJ	ATP synthase membrane subunit j	-0.718046	0.04	0.456707	IPA mapped
1000	ENSDARG00000060238	UACA	uveal autoantigen with coiled-coil domains and ankyrin repeats	0.973784	0.04	0.459726	IPA mapped
1000	ENSDARG00000010655	PPM1K	protein phosphatase, Mg2+/Mn2+ dependent 1K	1.06555	0.04	0.459933	IPA mapped
1000	ENSDARG00000101411	WBP11	WW domain binding protein 11	-1.05479	0.04	0.460079	IPA mapped
1000	ENSDARG00000015854	CHAT	choline O-acetyltransferase	-0.761469	0.04	0.461401	IPA mapped
1000	ENSDARG00000058015	ANO3	anoctamin 3	1.02467	0.04	0.464145	IPA mapped
1000	ENSDARG00000036107	TXNIP	thioredoxin interacting protein	-0.936011	0.04	0.46504	IPA mapped
1000	ENSDARG00000028228	ZBTB18	zinc finger and BTB domain containing 18	0.663541	0.04	0.474193	IPA mapped
1000	ENSDARG00000005699	DDX19B	DEAD-box helicase 19B	-0.962555	0.04	0.475033	IPA mapped
1000	ENSDARG00000089368	HOPX	HOP homeobox	-1.02632	0.04	0.481866	IPA mapped
1000	ENSDARG00000042845	AVP	arginine vasopressin	-1.91979	0	8.68901e-4	IPA mapped
1000	ENSDARG00000093549	SELENOP	selenoprotein P	-1.69594	0	8.83913e-4	IPA mapped
1000	ENSDARG00000042823	SPCS2	signal peptidase complex subunit 2	1.80928	0	8.83913e-4	IPA mapped
1000	ENSDARG00000103969	MYH7	myosin heavy chain 7	-2.27746	0	NA	IPA mapped
1000	ENSDARG00000010630	HOXB6	homeobox B6	-2.11329	0	NA	IPA mapped
1000	ENSDARG00000102226	GPR19	G protein-coupled receptor 19	-2.08946	0	NA	IPA mapped
1000	ENSDARG00000059308	GOLT1B	golgi transport 1B	-2.08798	0	NA	IPA mapped
1000	ENSDARG00000010478	HSP90AA1	heat shock protein 90 alpha family class A member 1	-2.00747	0	NA	IPA mapped
1000	ENSDARG00000075422	MRPL49	mitochondrial ribosomal protein L49	-1.90438	0	NA	IPA mapped
1000	ENSDARG00000057789	LYZL2	lysozyme like 2	-1.85255	0	NA	IPA mapped
1000	ENSDARG00000086706	BMERB1	bMERB domain containing 1	-1.85206	0	NA	IPA mapped
1000	ENSDARG00000025233	LIPT1	lipoyltransferase 1	-1.83275	0	NA	IPA mapped
1000	ENSDARG00000008623	COPS3	COP9 signalosome subunit 3	-1.80239	0	NA	IPA mapped
1000	ENSDARG00000070683	DKK3	dickkopf WNT signaling pathway inhibitor 3	-1.77746	0	NA	IPA mapped
1000	ENSDARG00000104071	HIKESHI	heat shock protein nuclear import factor hikeshi	-1.77382	0	NA	IPA mapped
1000	ENSDARG00000039136	COX16	cytochrome c oxidase assembly factor COX16	-1.71584	0	NA	IPA mapped
1000	ENSDARG00000073959	PMCH	pro-melanin concentrating hormone	-1.70812	0	NA	IPA mapped
1000	ENSDARG00000033170	SULT2B1	sulfotransferase family 2B member 1	-1.67925	0	NA	IPA mapped
1000	ENSDARG00000055305	RET	ret proto-oncogene	-1.6623	0.01	NA	IPA mapped
1000	ENSDARG00000101362	NMRK2	nicotinamide riboside kinase 2	-1.63072	0.01	NA	IPA mapped
1000	ENSDARG00000116898	RLN3	relaxin 3	-1.61526	0.01	NA	IPA mapped
1000	ENSDARG00000104495	PLTP	phospholipid transfer protein	-1.61048	0.01	NA	IPA mapped
1000	ENSDARG00000005948	ANKMY2	ankyrin repeat and MYND domain containing 2	-1.59862	0.01	NA	IPA mapped
1000	ENSDARG00000075165	ZC3H6	zinc finger CCCH-type containing 6	-1.59737	0.01	NA	IPA mapped
1000	ENSDARG00000007430	PRDM12	PR/SET domain 12	-1.55705	0.01	NA	IPA mapped
1000	ENSDARG00000099889	STYXL2	serine/threonine/tyrosine interacting like 2	-1.54977	0.01	NA	IPA mapped
1000	ENSDARG00000101933	Celf6	CUGBP, Elav-like family member 6	-1.5345	0.01	NA	IPA mapped
1000	ENSDARG00000025854	DDX51	DEAD-box helicase 51	-1.49743	0.01	NA	IPA mapped
1000	ENSDARG00000077830	BORCS5	BLOC-1 related complex subunit 5	-1.4934	0.02	NA	IPA mapped
1000	ENSDARG00000079324	ANO9	anoctamin 9	-1.48921	0.02	NA	IPA mapped
1000	ENSDARG00000077253	ALKBH6	alkB homolog 6	-1.47824	0.02	NA	IPA mapped
1000	ENSDARG00000075264	FAM124A	family with sequence similarity 124 member A	-1.46684	0.02	NA	IPA mapped
1000	ENSDARG00000012247	DEF6	DEF6 guanine nucleotide exchange factor	-1.46522	0.02	NA	IPA mapped
1000	ENSDARG00000093798	SLX4	SLX4 structure-specific endonuclease subunit	-1.46181	0.01	NA	IPA mapped
1000	ENSDARG00000098874	EXOC6B	exocyst complex component 6B	-1.43948	0.01	NA	IPA mapped
1000	ENSDARG00000032237	ANAPC4	anaphase promoting complex subunit 4	-1.43662	0.02	NA	IPA mapped
1000	ENSDARG00000054220	AP4S1	adaptor related protein complex 4 subunit sigma 1	-1.4192	0.01	NA	IPA mapped
1000	ENSDARG00000019185	SLAIN1	SLAIN motif family member 1	-1.41017	0.02	NA	IPA mapped
1000	ENSDARG00000069423	TMIE	transmembrane inner ear	-1.40226	0.02	NA	IPA mapped
1000	ENSDARG00000009899	ZNF385A	zinc finger protein 385A	-1.39894	0.02	NA	IPA mapped
1000	ENSDARG00000087752	RFWD3	ring finger and WD repeat domain 3	-1.39449	0.02	NA	IPA mapped
1000	ENSDARG00000103271	PLA2G15	phospholipase A2 group XV	-1.38326	0.01	NA	IPA mapped
1000	ENSDARG00000078105	DEPDC5	DEP domain containing 5, GATOR1 subcomplex subunit	-1.38319	0.02	NA	IPA mapped
1000	ENSDARG00000029356	MBOAT1	membrane bound O-acyltransferase domain containing 1	-1.38063	0.01	NA	IPA mapped
1000	ENSDARG00000007480	RPE65	retinoid isomerohydrolase RPE65	-1.38031	0.02	NA	IPA mapped
1000	ENSDARG00000038475	ACY1	aminoacylase 1	-1.38002	0.03	NA	IPA mapped
1000	ENSDARG00000060506	SOS2	SOS Ras/Rho guanine nucleotide exchange factor 2	-1.37606	0.02	NA	IPA mapped
1000	ENSDARG00000011876	EDNRA	endothelin receptor type A	-1.37079	0.02	NA	IPA mapped
1000	ENSDARG00000028336	DHDH	dihydrodiol dehydrogenase	-1.36978	0.03	NA	IPA mapped
1000	ENSDARG00000078087	CNNM1	cyclin and CBS domain divalent metal cation transport mediator 1	-1.37038	0.03	NA	IPA mapped
1000	ENSDARG00000074905	CAMK1D	calcium/calmodulin dependent protein kinase ID	-1.36946	0.03	NA	IPA mapped
1000	ENSDARG00000026611	SOCS3	suppressor of cytokine signaling 3	-1.3679	0.02	NA	IPA mapped
1000	ENSDARG00000098639	PYCR2	pyrroline-5-carboxylate reductase 2	-1.36677	0.02	NA	IPA mapped
1000	ENSDARG00000016139	MKKS	MKKS centrosomal shuttling protein	-1.35372	0.03	NA	IPA mapped
1000	ENSDARG00000075263	ANKRD1	ankyrin repeat domain 1	-1.35279	0.03	NA	IPA mapped
1000	ENSDARG00000020847	ATP6V0A1	ATPase H+ transporting V0 subunit a1	-1.34641	0.03	NA	IPA mapped
1000	ENSDARG00000038834	ETFDH	electron transfer flavoprotein dehydrogenase	-1.34489	0.01	NA	IPA mapped
1000	ENSDARG00000045687	PDZRN4	PDZ domain containing ring finger 4	-1.3425	0.03	NA	IPA mapped
1000	ENSDARG00000038213	SLC35B1	solute carrier family 35 member B1	-1.34081	0.02	NA	IPA mapped
1000	ENSDARG00000060411	DDX28	DEAD-box helicase 28	-1.33135	0.03	NA	IPA mapped
1000	ENSDARG00000021265	MYBPC2	myosin binding protein C2	-1.32134	0.03	NA	IPA mapped
1000	ENSDARG00000092360	C22orf39	chromosome 22 open reading frame 39	-1.30272	0.04	NA	IPA mapped
1000	ENSDARG00000059923	SLC25A47	solute carrier family 25 member 47	-1.29043	0.03	NA	IPA mapped
1000	ENSDARG00000091419	NRARP	NOTCH regulated ankyrin repeat protein	-1.28596	0.02	NA	IPA mapped
1000	ENSDARG00000020594	TXLNB	taxilin beta	-1.28228	0.04	NA	IPA mapped
1000	ENSDARG00000107912	FIG4	FIG4 phosphoinositide 5-phosphatase	-1.27867	0.03	NA	IPA mapped
1000	ENSDARG00000074757	ARV1	ARV1 homolog, fatty acid homeostasis modulator	-1.2776	0.03	NA	IPA mapped
1000	ENSDARG00000102896	JMJD6	jumonji domain containing 6, arginine demethylase and lysine hydroxylase	-1.27306	0.02	NA	IPA mapped
1000	ENSDARG00000059583	RCC1L	RCC1 like	-1.27165	0.03	NA	IPA mapped
1000	ENSDARG00000062152	CHAF1A	chromatin assembly factor 1 subunit A	-1.26293	0.04	NA	IPA mapped
1000	ENSDARG00000097606	TMEM82	transmembrane protein 82	-1.26322	0.04	NA	IPA mapped
1000	ENSDARG00000043031	INTS10	integrator complex subunit 10	-1.26206	0.04	NA	IPA mapped
1000	ENSDARG00000076011	PPM1K	protein phosphatase, Mg2+/Mn2+ dependent 1K	-1.26196	0.04	NA	IPA mapped
1000	ENSDARG00000056511	ARR3	arrestin 3	-1.25246	0.03	NA	IPA mapped
1000	ENSDARG00000095185	C17orf97	chromosome 17 open reading frame 97	-1.25074	0.04	NA	IPA mapped
1000	ENSDARG00000102407	CEP97	centrosomal protein 97	-1.24909	0.04	NA	IPA mapped
1000	ENSDARG00000104571	GADD45A	growth arrest and DNA damage inducible alpha	-1.24606	0.04	NA	IPA mapped
1000	ENSDARG00000043884	NUP43	nucleoporin 43	-1.23639	0.03	NA	IPA mapped
1000	ENSDARG00000057699	STYX	serine/threonine/tyrosine interacting protein	-1.23517	0.02	NA	IPA mapped
1000	ENSDARG00000098749	TBCD	tubulin folding cofactor D	-1.23308	0.04	NA	IPA mapped
1000	ENSDARG00000041113	WDR18	WD repeat domain 18	-1.23168	0.04	NA	IPA mapped
1000	ENSDARG00000061989	MPND	MPN domain containing	-1.21545	0.03	NA	IPA mapped
1000	ENSDARG00000073905	VWA5A	von Willebrand factor A domain containing 5A	-1.20749	0.03	NA	IPA mapped
1000	ENSDARG00000042978	CYP2J2	cytochrome P450 family 2 subfamily J member 2	-1.20038	0.03	NA	IPA mapped
1000	ENSDARG00000016318	MED7	mediator complex subunit 7	-1.17595	0.04	NA	IPA mapped
1000	ENSDARG00000008946	CCDC127	coiled-coil domain containing 127	-1.17604	0.04	NA	IPA mapped
1000	ENSDARG00000056499	CA6	carbonic anhydrase 6	-1.15804	0.04	NA	IPA mapped
1000	ENSDARG00000018149	SLC38A4	solute carrier family 38 member 4	-1.14463	0.03	NA	IPA mapped
1000	ENSDARG00000092478	SDHAF1	succinate dehydrogenase complex assembly factor 1	-1.13306	0.04	NA	IPA mapped
1000	ENSDARG00000091187	UIMC1	ubiquitin interaction motif containing 1	-1.12345	0.04	NA	IPA mapped
1000	ENSDARG00000017708	LRRC40	leucine rich repeat containing 40	1.13234	0.04	NA	IPA mapped
1000	ENSDARG00000099143	FNTA	farnesyltransferase, CAAX box, alpha	1.14227	0.02	NA	IPA mapped
1000	ENSDARG00000101457	CDC42EP4	CDC42 effector protein 4	1.16216	0.04	NA	IPA mapped
1000	ENSDARG00000059773	SRCIN1	SRC kinase signaling inhibitor 1	1.17108	0.04	NA	IPA mapped
1000	ENSDARG00000087180	UBXN2A	UBX domain protein 2A	1.18996	0.04	NA	IPA mapped
1000	ENSDARG00000018040	MSANTD4	Myb/SANT DNA binding domain containing 4 with coiled-coils	1.19664	0.04	NA	IPA mapped
1000	ENSDARG00000055429	KAT6B	lysine acetyltransferase 6B	1.19667	0.04	NA	IPA mapped
1000	ENSDARG00000054023	TTLL6	tubulin tyrosine ligase like 6	1.20777	0.04	NA	IPA mapped
1000	ENSDARG00000074469	AMIGO3	adhesion molecule with Ig like domain 3	1.21737	0.03	NA	IPA mapped
1000	ENSDARG00000088293	DOC2B	double C2 domain beta	1.22195	0.03	NA	IPA mapped
1000	ENSDARG00000013110	DMTN	dematin actin binding protein	1.22399	0.03	NA	IPA mapped
1000	ENSDARG00000098350	MXD3	MAX dimerization protein 3	1.23043	0.03	NA	IPA mapped
1000	ENSDARG00000052423	PPP1R12C	protein phosphatase 1 regulatory subunit 12C	1.23041	0.04	NA	IPA mapped
1000	ENSDARG00000079581	NYAP2	neuronal tyrosine-phosphorylated phosphoinositide-3-kinase adaptor 2	1.23549	0.04	NA	IPA mapped
1000	ENSDARG00000035324	HNRNPL	heterogeneous nuclear ribonucleoprotein L	1.23645	0.03	NA	IPA mapped
1000	ENSDARG00000097157	LY6D	lymphocyte antigen 6 family member D	1.24397	0.04	NA	IPA mapped
1000	ENSDARG00000090190	BCAM	basal cell adhesion molecule (Lutheran blood group)	1.25011	0.04	NA	IPA mapped
1000	ENSDARG00000012040	RNF19A	ring finger protein 19A, RBR E3 ubiquitin protein ligase	1.25108	0.02	NA	IPA mapped
1000	ENSDARG00000105924	ASTN2	astrotactin 2	1.25205	0.03	NA	IPA mapped
1000	ENSDARG00000059058	VIPR1	vasoactive intestinal peptide receptor 1	1.25337	0.04	NA	IPA mapped
1000	ENSDARG00000078251	TESK1	testis associated actin remodelling kinase 1	1.25596	0.04	NA	IPA mapped
1000	ENSDARG00000099258	VPS52	VPS52 subunit of GARP complex	1.259	0.03	NA	IPA mapped
1000	ENSDARG00000022718	CASP8AP2	caspase 8 associated protein 2	1.26072	0.03	NA	IPA mapped
1000	ENSDARG00000062052	CASP2	caspase 2	1.26208	0.03	NA	IPA mapped
1000	ENSDARG00000000442	SLC39A13	solute carrier family 39 member 13	1.26734	0.03	NA	IPA mapped
1000	ENSDARG00000056773	PRSS48	serine protease 48	1.27811	0.04	NA	IPA mapped
1000	ENSDARG00000078310	CECR2	CECR2 histone acetyl-lysine reader	1.27961	0.03	NA	IPA mapped
1000	ENSDARG00000075818	DOK2	docking protein 2	1.28595	0.02	NA	IPA mapped
1000	ENSDARG00000060496	CACNA1H	calcium voltage-gated channel subunit alpha1 H	1.28726	0.03	NA	IPA mapped
1000	ENSDARG00000078169	CACNA2D2	calcium voltage-gated channel auxiliary subunit alpha2delta 2	1.28997	0.02	NA	IPA mapped
1000	ENSDARG00000079985	NRIP2	nuclear receptor interacting protein 2	1.29138	0.04	NA	IPA mapped
1000	ENSDARG00000088202	SH3D19	SH3 domain containing 19	1.29838	0.03	NA	IPA mapped
1000	ENSDARG00000101865	PCDHB3	protocadherin beta 3	1.305	0.03	NA	IPA mapped
1000	ENSDARG00000038729	S100Z	S100 calcium binding protein Z	1.3053	0.04	NA	IPA mapped
1000	ENSDARG00000061746	ARHGEF9	Cdc42 guanine nucleotide exchange factor 9	1.30613	0.04	NA	IPA mapped
1000	ENSDARG00000105490	RPH3A	rabphilin 3A	1.31233	0.03	NA	IPA mapped
1000	ENSDARG00000042990	CYP2J2	cytochrome P450 family 2 subfamily J member 2	1.31368	0.03	NA	IPA mapped
1000	ENSDARG00000007065	MRPS18B	mitochondrial ribosomal protein S18B	1.31887	0.03	NA	IPA mapped
1000	ENSDARG00000044769	KCTD13	potassium channel tetramerization domain containing 13	1.32292	0.03	NA	IPA mapped
1000	ENSDARG00000060885	ZNF592	zinc finger protein 592	1.32728	0.03	NA	IPA mapped
1000	ENSDARG00000001014	Myh9	myosin, heavy chain 9	1.32912	0.02	NA	IPA mapped
1000	ENSDARG00000036787	TAP2	transporter 2, ATP binding cassette subfamily B member	1.33236	0.03	NA	IPA mapped
1000	ENSDARG00000016188	SBNO2	strawberry notch homolog 2	1.33292	0.03	NA	IPA mapped
1000	ENSDARG00000005883	RFX1	regulatory factor X1	1.33442	0.03	NA	IPA mapped
1000	ENSDARG00000069590	TMEM150C	transmembrane protein 150C	1.33609	0.02	NA	IPA mapped
1000	ENSDARG00000039400	POLR1C	RNA polymerase I and III subunit C	1.33596	0.03	NA	IPA mapped
1000	ENSDARG00000057577	MBTPS2	membrane bound transcription factor peptidase, site 2	1.33742	0.03	NA	IPA mapped
1000	ENSDARG00000075380	KRI1	KRI1 homolog	1.33827	0.01	NA	IPA mapped
1000	ENSDARG00000016396	FAM219A	family with sequence similarity 219 member A	1.33944	0.03	NA	IPA mapped
1000	ENSDARG00000015824	LEMD3	LEM domain containing 3	1.34217	0.03	NA	IPA mapped
1000	ENSDARG00000022309	DSP	desmoplakin	1.34829	0.03	NA	IPA mapped
1000	ENSDARG00000035559	TP53	tumor protein p53	1.35737	0.02	NA	IPA mapped
1000	ENSDARG00000011233	PCYT1A	phosphate cytidylyltransferase 1A, choline	1.35692	0.03	NA	IPA mapped
1000	ENSDARG00000099448	SH3D21	SH3 domain containing 21	1.36118	0.03	NA	IPA mapped
1000	ENSDARG00000005828	FAIM	Fas apoptotic inhibitory molecule	1.36572	0.03	NA	IPA mapped
1000	ENSDARG00000063258	RFX5	regulatory factor X5	1.37151	0.03	NA	IPA mapped
1000	ENSDARG00000090585	GPC1	glypican 1	1.37321	0.01	NA	IPA mapped
1000	ENSDARG00000018967	GABBR1	gamma-aminobutyric acid type B receptor subunit 1	1.37688	0.02	NA	IPA mapped
1000	ENSDARG00000038784	FAIM2	Fas apoptotic inhibitory molecule 2	1.38017	0.02	NA	IPA mapped
1000	ENSDARG00000017320	F11R	F11 receptor	1.3815	0.03	NA	IPA mapped
1000	ENSDARG00000061454	NRXN2	neurexin 2	1.38263	0.02	NA	IPA mapped
1000	ENSDARG00000060683	LRSAM1	leucine rich repeat and sterile alpha motif containing 1	1.3851	0.02	NA	IPA mapped
1000	ENSDARG00000011533	SEMA6D	semaphorin 6D	1.38965	0.03	NA	IPA mapped
1000	ENSDARG00000070441	ZDHHC17	zinc finger DHHC-type palmitoyltransferase 17	1.39506	0.02	NA	IPA mapped
1000	ENSDARG00000076103	GRID2IP	Grid2 interacting protein	1.39937	0.02	NA	IPA mapped
1000	ENSDARG00000102082	NR3C2	nuclear receptor subfamily 3 group C member 2	1.40255	0.02	NA	IPA mapped
1000	ENSDARG00000023299	SNU13	small nuclear ribonucleoprotein 13	1.40476	0.02	NA	IPA mapped
1000	ENSDARG00000023214	MOB2	MOB kinase activator 2	1.41971	0.02	NA	IPA mapped
1000	ENSDARG00000003808	AQP3	aquaporin 3 (Gill blood group)	1.42208	0.02	NA	IPA mapped
1000	ENSDARG00000076027	KIF5C	kinesin family member 5C	1.42477	0.02	NA	IPA mapped
1000	ENSDARG00000063544	PIP4K2B	phosphatidylinositol-5-phosphate 4-kinase type 2 beta	1.42612	0.02	NA	IPA mapped
1000	ENSDARG00000100623	TRRAP	transformation/transcription domain associated protein	1.42961	0.02	NA	IPA mapped
1000	ENSDARG00000040534	EPCAM	epithelial cell adhesion molecule	1.44233	0.02	NA	IPA mapped
1000	ENSDARG00000043249	IRF1	interferon regulatory factor 1	1.45266	0.01	NA	IPA mapped
1000	ENSDARG00000060847	SETD1B	SET domain containing 1B, histone lysine methyltransferase	1.45265	0.02	NA	IPA mapped
1000	ENSDARG00000076763	SP2	Sp2 transcription factor	1.46541	0.02	NA	IPA mapped
1000	ENSDARG00000009390	NPL	N-acetylneuraminate pyruvate lyase	1.46558	0.02	NA	IPA mapped
1000	ENSDARG00000063197	GOLGA2	golgin A2	1.46867	0.02	NA	IPA mapped
1000	ENSDARG00000035149	PEX12	peroxisomal biogenesis factor 12	1.48274	0.02	NA	IPA mapped
1000	ENSDARG00000091801	SERPINB6	serpin family B member 6	1.50793	0.02	NA	IPA mapped
1000	ENSDARG00000098114	CTSA	cathepsin A	1.51006	0.01	NA	IPA mapped
1000	ENSDARG00000007149	L1CAM	L1 cell adhesion molecule	1.51255	0.02	NA	IPA mapped
1000	ENSDARG00000061960	UBE3B	ubiquitin protein ligase E3B	1.53495	0.01	NA	IPA mapped
1000	ENSDARG00000054060	POF1B	POF1B actin binding protein	1.5415	0.01	NA	IPA mapped
1000	ENSDARG00000012453	RNLS	renalase, FAD dependent amine oxidase	1.55717	0.01	NA	IPA mapped
1000	ENSDARG00000089138	LONRF2	LON peptidase N-terminal domain and ring finger 2	1.56195	0.01	NA	IPA mapped
1000	ENSDARG00000022712	STAT3	signal transducer and activator of transcription 3	1.57974	0.01	NA	IPA mapped
1000	ENSDARG00000045661	IRF7	interferon regulatory factor 7	1.60954	0.01	NA	IPA mapped
1000	ENSDARG00000062720	PCDH1	protocadherin 1	1.61697	0.01	NA	IPA mapped
1000	ENSDARG00000069476	SPINT2	serine peptidase inhibitor, Kunitz type 2	1.62357	0.01	NA	IPA mapped
1000	ENSDARG00000076829	ANKIB1	ankyrin repeat and IBR domain containing 1	1.68637	0.01	NA	IPA mapped
1000	ENSDARG00000002670	ATG14	autophagy related 14	1.68857	0.01	NA	IPA mapped
1000	ENSDARG00000009544	CLDN4	claudin 4	1.69835	0	NA	IPA mapped
1000	ENSDARG00000102221	HACD4	3-hydroxyacyl-CoA dehydratase 4	1.69819	0	NA	IPA mapped
1000	ENSDARG00000101593	ZNF729	zinc finger protein 729	1.76313	0	NA	IPA mapped
1000	ENSDARG00000070331	MUC5AC	mucin 5AC, oligomeric mucus/gel-forming	1.80604	0	NA	IPA mapped
1000	ENSDARG00000006848	PARP9	poly(ADP-ribose) polymerase family member 9	1.90481	0	NA	IPA mapped
1000	ENSDARG00000016490	RAB11FIP3	RAB11 family interacting protein 3	1.96635	0	NA	IPA mapped
1000	ENSDARG00000080675	OTOA	otoancorin	2.05578	0	NA	IPA mapped
1000	ENSDARG00000018907	KAT6A	lysine acetyltransferase 6A	2.37388	0	NA	IPA mapped
1000	ENSDARG00000079204	ADAM11	ADAM metallopeptidase domain 11	2.4839	0	NA	IPA mapped
1000	ENSDARG00000092801	RIIAD1	regulatory subunit of type II PKA R-subunit domain containing 1	2.58863	0	NA	IPA mapped
1000	ENSDARG00000003820	NA	NA	-2.1303	0	0.00146087	NA
1000	ENSDARG00000082738	NA	NA	-2.66179	0	0.00249245	NA
1000	ENSDARG00000059815	NA	NA	-1.33359	0	0.0152639	NA
1000	ENSDARG00000078847	NA	NA	-1.78011	0	0.0365917	NA
1000	ENSDARG00000070873	NA	NA	-1.49189	0	0.0579335	NA
1000	ENSDARG00000068374	NA	NA	-1.8368	0	0.0619313	NA
1000	ENSDARG00000080152	NA	NA	-1.78049	0	0.0630624	NA
1000	ENSDARG00000063922	NA	NA	-1.45952	0	0.0666722	NA
1000	ENSDARG00000104726	NA	NA	-1.6911	0	0.0908485	NA
1000	ENSDARG00000020504	NA	NA	1.31511	0	0.0908485	NA
1000	ENSDARG00000037783	NA	NA	-1.22206	0	0.0941271	NA
1000	ENSDARG00000045832	NA	NA	-1.27322	0	0.0944824	NA
1000	ENSDARG00000093608	NA	NA	-1.36973	0	0.118795	NA
1000	ENSDARG00000041433	NA	NA	1.57061	0	0.120325	NA
1000	ENSDARG00000081252	NA	NA	-1.62352	0	0.120325	NA
1000	ENSDARG00000056915	NA	NA	-1.55972	0	0.120905	NA
1000	ENSDARG00000100952	NA	NA	-1.29675	0	0.148114	NA
1000	ENSDARG00000094719	NA	NA	1.35935	0	0.150763	NA
1000	ENSDARG00000082789	NA	NA	1.51012	0	0.157136	NA
1000	ENSDARG00000015835	NA	NA	-1.47277	0	0.168464	NA
1000	ENSDARG00000018997	NA	NA	-0.923038	0	0.17503	NA
1000	ENSDARG00000117308	NA	NA	-1.29613	0	0.196985	NA
1000	ENSDARG00000043697	NA	NA	-1.11062	0	0.205062	NA
1000	ENSDARG00000010946	NA	NA	-1.11679	0	0.205062	NA
1000	ENSDARG00000004187	NA	NA	-1.51348	0.01	0.206105	NA
1000	ENSDARG00000063910	NA	NA	1.13604	0.01	0.212015	NA
1000	ENSDARG00000100614	NA	NA	1.04578	0.01	0.212015	NA
1000	ENSDARG00000012281	NA	NA	-0.946279	0.01	0.225031	NA
1000	ENSDARG00000078113	NA	NA	-1.00138	0.01	0.234237	NA
1000	ENSDARG00000027978	NA	NA	-1.37221	0.01	0.236082	NA
1000	ENSDARG00000080329	NA	NA	1.41217	0.01	0.245968	NA
1000	ENSDARG00000096922	NA	NA	-1.27644	0.01	0.245968	NA
1000	ENSDARG00000070019	NA	NA	-1.01349	0.01	0.246478	NA
1000	ENSDARG00000031164	NA	NA	-1.1197	0.01	0.251246	NA
1000	ENSDARG00000098174	NA	NA	-1.40302	0.01	0.251246	NA
1000	ENSDARG00000097279	NA	NA	-1.00371	0.01	0.257321	NA
1000	ENSDARG00000040295	NA	NA	-0.879796	0.01	0.258787	NA
1000	ENSDARG00000103590	NA	NA	-1.413	0.01	0.270536	NA
1000	ENSDARG00000018145	NA	NA	-0.986835	0.01	0.270665	NA
1000	ENSDARG00000043555	NA	NA	-1.16296	0.01	0.274451	NA
1000	ENSDARG00000094300	NA	NA	-1.1164	0.01	0.278248	NA
1000	ENSDARG00000002768	NA	NA	-0.874571	0.01	0.291921	NA
1000	ENSDARG00000083699	NA	NA	1.51065	0.01	0.293569	NA
1000	ENSDARG00000098584	NA	NA	-1.3355	0.01	0.293569	NA
1000	ENSDARG00000036008	NA	NA	1.36927	0.01	0.293569	NA
1000	ENSDARG00000087243	NA	NA	0.91002	0.01	0.299858	NA
1000	ENSDARG00000014675	NA	NA	-1.25532	0.01	0.325388	NA
1000	ENSDARG00000056479	NA	NA	-1.08681	0.02	0.326902	NA
1000	ENSDARG00000062347	NA	NA	1.25002	0.02	0.335965	NA
1000	ENSDARG00000102051	NA	NA	-1.01141	0.02	0.335965	NA
1000	ENSDARG00000035880	NA	NA	-0.945713	0.02	0.335965	NA
1000	ENSDARG00000104181	NA	NA	0.961098	0.02	0.335965	NA
1000	ENSDARG00000074508	NA	NA	-1.18917	0.02	0.335965	NA
1000	ENSDARG00000099793	NA	NA	1.24778	0.02	0.337081	NA
1000	ENSDARG00000055216	NA	NA	-0.873087	0.02	0.337081	NA
1000	ENSDARG00000057484	NA	NA	-0.958309	0.02	0.342227	NA
1000	ENSDARG00000101826	NA	NA	-0.814051	0.02	0.342227	NA
1000	ENSDARG00000099283	NA	NA	-1.17552	0.02	0.347991	NA
1000	ENSDARG00000081423	NA	NA	-1.21059	0.02	0.347991	NA
1000	ENSDARG00000093999	NA	NA	-1.27199	0.02	0.350696	NA
1000	ENSDARG00000117291	NA	NA	-1.13321	0.02	0.355233	NA
1000	ENSDARG00000059244	NA	NA	-1.12937	0.02	0.366119	NA
1000	ENSDARG00000046143	NA	NA	1.21478	0.02	0.373239	NA
1000	ENSDARG00000037997	NA	NA	-0.902761	0.02	0.379209	NA
1000	ENSDARG00000061909	NA	NA	-1.00509	0.02	0.379209	NA
1000	ENSDARG00000101808	NA	NA	-1.23711	0.02	0.38083	NA
1000	ENSDARG00000104782	NA	NA	-0.839549	0.02	0.382529	NA
1000	ENSDARG00000029818	NA	NA	-1.00574	0.02	0.382529	NA
1000	ENSDARG00000104636	NA	NA	-1.15948	0.02	0.384124	NA
1000	ENSDARG00000042133	NA	NA	-1.25525	0.02	0.384124	NA
1000	ENSDARG00000012972	NA	NA	1.29409	0.02	0.390318	NA
1000	ENSDARG00000092895	NA	NA	-1.01344	0.02	0.391328	NA
1000	ENSDARG00000041150	NA	NA	-0.884995	0.02	0.39205	NA
1000	ENSDARG00000036670	NA	NA	-1.0888	0.02	0.39205	NA
1000	ENSDARG00000086775	NA	NA	-0.969071	0.02	0.39205	NA
1000	ENSDARG00000105465	NA	NA	-1.14013	0.02	0.392373	NA
1000	ENSDARG00000011020	NA	NA	-1.17195	0.03	0.398753	NA
1000	ENSDARG00000004141	NA	NA	-1.16945	0.03	0.399521	NA
1000	ENSDARG00000075110	NA	NA	1.31336	0.03	0.399521	NA
1000	ENSDARG00000020764	NA	NA	-0.884802	0.03	0.399521	NA
1000	ENSDARG00000020107	NA	NA	-1.04925	0.03	0.399521	NA
1000	ENSDARG00000095826	NA	NA	-1.08996	0.03	0.406771	NA
1000	ENSDARG00000103543	NA	NA	-1.28796	0.03	0.409979	NA
1000	ENSDARG00000057007	NA	NA	0.979438	0.03	0.426648	NA
1000	ENSDARG00000074246	NA	NA	0.754789	0.03	0.426648	NA
1000	ENSDARG00000070780	NA	NA	-0.881631	0.03	0.430237	NA
1000	ENSDARG00000074624	NA	NA	0.873228	0.03	0.430237	NA
1000	ENSDARG00000008803	NA	NA	0.863476	0.04	0.430373	NA
1000	ENSDARG00000092307	NA	NA	-1.08626	0.04	0.433832	NA
1000	ENSDARG00000011929	NA	NA	-0.684834	0.04	0.439206	NA
1000	ENSDARG00000052746	NA	NA	-1.01259	0.04	0.439576	NA
1000	ENSDARG00000089477	NA	NA	-1.01243	0.04	0.440067	NA
1000	ENSDARG00000012499	NA	NA	-0.901145	0.04	0.440838	NA
1000	ENSDARG00000007697	NA	NA	-0.835285	0.04	0.440838	NA
1000	ENSDARG00000070620	NA	NA	-1.01284	0.04	0.441076	NA
1000	ENSDARG00000009087	NA	NA	0.780716	0.04	0.441076	NA
1000	ENSDARG00000052789	NA	NA	-1.05839	0.04	0.441076	NA
1000	ENSDARG00000098024	NA	NA	1.07225	0.04	0.459726	NA
1000	ENSDARG00000016742	NA	NA	-1.01768	0.04	0.461401	NA
1000	ENSDARG00000105118	NA	NA	-0.918393	0.04	0.464145	NA
1000	ENSDARG00000052674	NA	NA	0.686247	0.04	0.467853	NA
1000	ENSDARG00000092158	NA	NA	0.760846	0.04	0.474193	NA
1000	ENSDARG00000027394	NA	NA	0.696819	0.04	0.482461	NA
1000	ENSDARG00000017780	NA	NA	2.36388	0	NA	NA
1000	ENSDARG00000035632	NA	NA	2.13266	0	NA	NA
1000	ENSDARG00000055523	NA	NA	-1.95064	0	NA	NA
1000	ENSDARG00000101479	NA	NA	1.94375	0	NA	NA
1000	ENSDARG00000079105	NA	NA	1.84657	0	NA	NA
1000	ENSDARG00000087993	NA	NA	1.82051	0	NA	NA
1000	ENSDARG00000056084	NA	NA	-1.81652	0	NA	NA
1000	ENSDARG00000040076	NA	NA	1.80272	0	NA	NA
1000	ENSDARG00000115843	NA	NA	-1.79767	0	NA	NA
1000	ENSDARG00000098508	NA	NA	1.79149	0	NA	NA
1000	ENSDARG00000069583	NA	NA	-1.60204	0	NA	NA
1000	ENSDARG00000071578	NA	NA	1.8091	0	NA	NA
1000	ENSDARG00000098761	NA	NA	-1.79531	0	NA	NA
1000	ENSDARG00000024815	NA	NA	1.75719	0	NA	NA
1000	ENSDARG00000101707	NA	NA	-1.71231	0	NA	NA
1000	ENSDARG00000100646	NA	NA	-1.66373	0.01	NA	NA
1000	ENSDARG00000109678	NA	NA	-1.69669	0.01	NA	NA
1000	ENSDARG00000055206	NA	NA	-1.58757	0.01	NA	NA
1000	ENSDARG00000018065	NA	NA	1.66224	0.01	NA	NA
1000	ENSDARG00000117259	NA	NA	1.59451	0.01	NA	NA
1000	ENSDARG00000074390	NA	NA	1.59404	0.01	NA	NA
1000	ENSDARG00000102493	NA	NA	-1.63078	0.01	NA	NA
1000	ENSDARG00000058389	NA	NA	1.48242	0.01	NA	NA
1000	ENSDARG00000096355	NA	NA	1.57189	0.01	NA	NA
1000	ENSDARG00000109284	NA	NA	1.56309	0.01	NA	NA
1000	ENSDARG00000105452	NA	NA	1.54831	0.01	NA	NA
1000	ENSDARG00000054560	NA	NA	-1.57183	0.01	NA	NA
1000	ENSDARG00000006003	NA	NA	-1.56061	0.01	NA	NA
1000	ENSDARG00000030758	NA	NA	-1.56601	0.01	NA	NA
1000	ENSDARG00000074904	NA	NA	-1.38773	0.01	NA	NA
1000	ENSDARG00000057743	NA	NA	-1.4199	0.01	NA	NA
1000	ENSDARG00000052361	NA	NA	1.41893	0.01	NA	NA
1000	ENSDARG00000045842	NA	NA	1.52152	0.01	NA	NA
1000	ENSDARG00000060578	NA	NA	1.5117	0.01	NA	NA
1000	ENSDARG00000054160	NA	NA	1.5163	0.01	NA	NA
1000	ENSDARG00000099986	NA	NA	1.51775	0.01	NA	NA
1000	ENSDARG00000081938	NA	NA	1.37886	0.01	NA	NA
1000	ENSDARG00000097441	NA	NA	-1.40672	0.02	NA	NA
1000	ENSDARG00000068738	NA	NA	-1.25509	0.02	NA	NA
1000	ENSDARG00000104491	NA	NA	1.45156	0.02	NA	NA
1000	ENSDARG00000083528	NA	NA	-1.44388	0.02	NA	NA
1000	ENSDARG00000043226	NA	NA	1.44802	0.02	NA	NA
1000	ENSDARG00000098919	NA	NA	1.35978	0.02	NA	NA
1000	ENSDARG00000099747	NA	NA	1.44629	0.02	NA	NA
1000	ENSDARG00000061222	NA	NA	1.38377	0.02	NA	NA
1000	ENSDARG00000101563	NA	NA	1.3767	0.02	NA	NA
1000	ENSDARG00000102797	NA	NA	1.44131	0.02	NA	NA
1000	ENSDARG00000053803	NA	NA	-1.42887	0.02	NA	NA
1000	ENSDARG00000017254	NA	NA	1.36434	0.02	NA	NA
1000	ENSDARG00000070575	NA	NA	1.32779	0.02	NA	NA
1000	ENSDARG00000055713	NA	NA	1.34478	0.02	NA	NA
1000	ENSDARG00000042989	NA	NA	1.30942	0.02	NA	NA
1000	ENSDARG00000035519	NA	NA	1.21172	0.02	NA	NA
1000	ENSDARG00000105424	NA	NA	1.40478	0.02	NA	NA
1000	ENSDARG00000002682	NA	NA	-1.23729	0.02	NA	NA
1000	ENSDARG00000106669	NA	NA	1.40164	0.02	NA	NA
1000	ENSDARG00000104101	NA	NA	1.37384	0.03	NA	NA
1000	ENSDARG00000030945	NA	NA	1.34328	0.03	NA	NA
1000	ENSDARG00000091252	NA	NA	1.29793	0.03	NA	NA
1000	ENSDARG00000086374	NA	NA	1.37529	0.03	NA	NA
1000	ENSDARG00000089893	NA	NA	-1.16612	0.03	NA	NA
1000	ENSDARG00000096541	NA	NA	-1.36467	0.03	NA	NA
1000	ENSDARG00000114577	NA	NA	-1.35756	0.03	NA	NA
1000	ENSDARG00000058966	NA	NA	-1.24793	0.03	NA	NA
1000	ENSDARG00000012729	NA	NA	1.35171	0.03	NA	NA
1000	ENSDARG00000089598	NA	NA	-1.33179	0.03	NA	NA
1000	ENSDARG00000038384	NA	NA	-1.34053	0.03	NA	NA
1000	ENSDARG00000070991	NA	NA	1.24779	0.03	NA	NA
1000	ENSDARG00000101485	NA	NA	-1.29647	0.03	NA	NA
1000	ENSDARG00000042559	NA	NA	-1.32111	0.03	NA	NA
1000	ENSDARG00000054543	NA	NA	1.295	0.04	NA	NA
1000	ENSDARG00000034215	NA	NA	1.14822	0.04	NA	NA
1000	ENSDARG00000093186	NA	NA	1.28432	0.04	NA	NA
1000	ENSDARG00000104119	NA	NA	1.26457	0.04	NA	NA
1000	ENSDARG00000074309	NA	NA	1.29326	0.04	NA	NA
1000	ENSDARG00000083462	NA	NA	1.27888	0.04	NA	NA
1000	ENSDARG00000011600	NA	NA	1.12765	0.04	NA	NA
1000	ENSDARG00000029019	NA	NA	-1.19492	0.04	NA	NA
1000	ENSDARG00000067566	NA	NA	1.21715	0.04	NA	NA
1000	ENSDARG00000105756	NA	NA	1.11271	0.04	NA	NA
1000	ENSDARG00000061515	NA	NA	-1.20621	0.04	NA	NA
1000	ENSDARG00000093089	NA	NA	-1.04912	0.04	NA	NA
1000	ENSDARG00000097118	NA	NA	1.25967	0.04	NA	NA
1000	ENSDARG00000082131	NA	NA	1.11869	0.04	NA	NA

## Sheet: 10000
Exposure (μg/L)	ID	Symbol	Entrez Gene Name	log2 Fold Change	p value	adjusted p value	Expr Log Ratio
10000	ENSDARG00000045297	PHB2	prohibitin 2	-2.5982	0	0.270416	IPA mapped
10000	ENSDARG00000019130	PLK2	polo like kinase 2	-2.3765	0	0.270416	IPA mapped
10000	ENSDARG00000099389	CDO1	cysteine dioxygenase type 1	-2.29749	0	0.270416	IPA mapped
10000	ENSDARG00000097660	TRAPPC2	trafficking protein particle complex subunit 2	-2.19442	0	0.4559	IPA mapped
10000	ENSDARG00000101411	WBP11	WW domain binding protein 11	-1.97604	0	0.901117	IPA mapped
10000	ENSDARG00000100409	CAMLG	calcium modulating ligand	-1.94208	0	0.4559	IPA mapped
10000	ENSDARG00000110357	TXNDC15	thioredoxin domain containing 15	-1.92614	0	0.901117	IPA mapped
10000	ENSDARG00000057468	KCNC2	potassium voltage-gated channel subfamily C member 2	-1.86088	0	0.99898	IPA mapped
10000	ENSDARG00000090778	TTLL1	TTL family tubulin polyglutamylase complex subunit L1	-1.81399	0	0.894722	IPA mapped
10000	ENSDARG00000087752	RFWD3	ring finger and WD repeat domain 3	-1.79206	0.01	0.99898	IPA mapped
10000	ENSDARG00000078056	RNF208	ring finger protein 208	-1.78407	0.01	0.99898	IPA mapped
10000	ENSDARG00000052011	RRAD	RRAD, Ras related glycolysis inhibitor and calcium channel regulator	-1.7583	0.01	0.99898	IPA mapped
10000	ENSDARG00000098749	TBCD	tubulin folding cofactor D	-1.73789	0.01	0.99898	IPA mapped
10000	ENSDARG00000038040	TPK1	thiamin pyrophosphokinase 1	-1.72603	0.01	0.99898	IPA mapped
10000	ENSDARG00000045944	SLC6A1	solute carrier family 6 member 1	-1.68498	0	0.684342	IPA mapped
10000	ENSDARG00000031683	FOS	Fos proto-oncogene, AP-1 transcription factor subunit	-1.65964	0.01	0.99898	IPA mapped
10000	ENSDARG00000104439	CLDND1	claudin domain containing 1	-1.64636	0	0.99898	IPA mapped
10000	ENSDARG00000036359	RIOX2	ribosomal oxygenase 2	-1.60547	0.02	0.99898	IPA mapped
10000	ENSDARG00000003564	DOHH	deoxyhypusine hydroxylase	-1.59745	0.01	0.99898	IPA mapped
10000	ENSDARG00000101171	SAMD14	sterile alpha motif domain containing 14	-1.59311	0.01	0.99898	IPA mapped
10000	ENSDARG00000102147	FEM1C	fem-1 homolog C	-1.58268	0	0.99898	IPA mapped
10000	ENSDARG00000026764	AHSG	alpha 2-HS glycoprotein	-1.57975	0.02	0.99898	IPA mapped
10000	ENSDARG00000032237	ANAPC4	anaphase promoting complex subunit 4	-1.56066	0.02	0.99898	IPA mapped
10000	ENSDARG00000010630	HOXB6	homeobox B6	-1.54303	0.02	0.99898	IPA mapped
10000	ENSDARG00000045129	FKBP10	FKBP prolyl isomerase 10	-1.54136	0.02	0.99898	IPA mapped
10000	ENSDARG00000074169	GPAM	glycerol-3-phosphate acyltransferase, mitochondrial	-1.50904	0.03	0.99898	IPA mapped
10000	ENSDARG00000045465	LANCL2	LanC like glutathione S-transferase 2	-1.50228	0.01	0.99898	IPA mapped
10000	ENSDARG00000093745	HTR1A	5-hydroxytryptamine receptor 1A	-1.50055	0.01	0.99898	IPA mapped
10000	ENSDARG00000078087	CNNM1	cyclin and CBS domain divalent metal cation transport mediator 1	-1.50075	0.03	0.99898	IPA mapped
10000	ENSDARG00000077523	TDRD7	tudor domain containing 7	-1.4994	0	0.99898	IPA mapped
10000	ENSDARG00000039203	Mff	mitochondrial fission factor	-1.49179	0.02	0.99898	IPA mapped
10000	ENSDARG00000078567	LONRF1	LON peptidase N-terminal domain and ring finger 1	-1.48832	0.02	0.99898	IPA mapped
10000	ENSDARG00000033160	NR1D1	nuclear receptor subfamily 1 group D member 1	-1.48272	0.03	0.99898	IPA mapped
10000	ENSDARG00000055752	NPAS4	neuronal PAS domain protein 4	-1.47155	0.01	0.99898	IPA mapped
10000	ENSDARG00000102587	MIOS	meiosis regulator for oocyte development	-1.46277	0.03	0.99898	IPA mapped
10000	ENSDARG00000092115	EIF4A1	eukaryotic translation initiation factor 4A1	-1.46103	0	0.99898	IPA mapped
10000	ENSDARG00000059438	GALNT18	polypeptide N-acetylgalactosaminyltransferase 18	-1.4593	0.03	0.99898	IPA mapped
10000	ENSDARG00000045968	SPG11	SPG11 vesicle trafficking associated, spatacsin	-1.44848	0.03	0.99898	IPA mapped
10000	ENSDARG00000098497	HRAS	HRas proto-oncogene, GTPase	-1.43638	0.02	0.99898	IPA mapped
10000	ENSDARG00000027316	TCP11L2	t-complex 11 like 2	-1.42969	0	0.99898	IPA mapped
10000	ENSDARG00000008931	RENBP	renin binding protein	-1.42873	0.04	0.99898	IPA mapped
10000	ENSDARG00000079382	HDX	highly divergent homeobox	-1.42338	0.03	0.99898	IPA mapped
10000	ENSDARG00000062063	TAB3	TGF-beta activated kinase 1 (MAP3K7) binding protein 3	-1.42044	0.01	0.99898	IPA mapped
10000	ENSDARG00000001889	TUBA1A	tubulin alpha 1a	-1.41733	0	0.894722	IPA mapped
10000	ENSDARG00000007180	SLC30A4	solute carrier family 30 member 4	-1.41487	0.02	0.99898	IPA mapped
10000	ENSDARG00000074533	SLC25A38	solute carrier family 25 member 38	-1.41406	0.01	0.99898	IPA mapped
10000	ENSDARG00000096879	STK32B	serine/threonine kinase 32B	-1.41445	0.03	0.99898	IPA mapped
10000	ENSDARG00000089705	ABCF3	ATP binding cassette subfamily F member 3	-1.40974	0.04	0.99898	IPA mapped
10000	ENSDARG00000006838	EEF1A2	eukaryotic translation elongation factor 1 alpha 2	-1.40879	0.01	0.99898	IPA mapped
10000	ENSDARG00000067591	PURA	purine rich element binding protein A	-1.40678	0	0.99898	IPA mapped
10000	ENSDARG00000010478	HSP90AA1	heat shock protein 90 alpha family class A member 1	-1.40454	0.03	0.99898	IPA mapped
10000	ENSDARG00000098874	EXOC6B	exocyst complex component 6B	-1.4049	0.03	0.99898	IPA mapped
10000	ENSDARG00000041592	DCUN1D2	defective in cullin neddylation 1 domain containing 2	-1.4043	0	0.99898	IPA mapped
10000	ENSDARG00000002002	LMCD1	LIM and cysteine rich domains 1	-1.4035	0.04	0.99898	IPA mapped
10000	ENSDARG00000095553	LENEP	lens epithelial protein	-1.40328	0.04	0.99898	IPA mapped
10000	ENSDARG00000030733	B3GAT2	beta-1,3-glucuronyltransferase 2	-1.3946	0.02	0.99898	IPA mapped
10000	ENSDARG00000045447	SLC35G2	solute carrier family 35 member G2	-1.3945	0.01	0.99898	IPA mapped
10000	ENSDARG00000073959	PMCH	pro-melanin concentrating hormone	-1.3876	0.03	0.99898	IPA mapped
10000	ENSDARG00000105003	SCN1B	sodium voltage-gated channel beta subunit 1	-1.38756	0.04	0.99898	IPA mapped
10000	ENSDARG00000024746	HSP90AA1	heat shock protein 90 alpha family class A member 1	-1.37814	0	0.4559	IPA mapped
10000	ENSDARG00000042845	AVP	arginine vasopressin	-1.37027	0	0.684342	IPA mapped
10000	ENSDARG00000067913	INTS9	integrator complex subunit 9	-1.36815	0.04	0.99898	IPA mapped
10000	ENSDARG00000044255	RBM18	RNA binding motif protein 18	-1.366	0.04	0.99898	IPA mapped
10000	ENSDARG00000025034	SYNGR3	synaptogyrin 3	-1.36514	0	0.916133	IPA mapped
10000	ENSDARG00000105154	CREG1	cellular repressor of E1A stimulated genes 1	-1.36425	0	0.99898	IPA mapped
10000	ENSDARG00000093549	SELENOP	selenoprotein P	-1.36198	0	0.831581	IPA mapped
10000	ENSDARG00000079777	MAP6D1	MAP6 domain containing 1	-1.36176	0.03	0.99898	IPA mapped
10000	ENSDARG00000062794	TRIM36	tripartite motif containing 36	-1.35355	0.02	0.99898	IPA mapped
10000	ENSDARG00000101270	KLHL8	kelch like family member 8	-1.34942	0.02	0.99898	IPA mapped
10000	ENSDARG00000104470	SYNGR2	synaptogyrin 2	-1.34846	0.01	0.99898	IPA mapped
10000	ENSDARG00000090297	LDLRAD2	low density lipoprotein receptor class A domain containing 2	-1.34549	0.04	0.99898	IPA mapped
10000	ENSDARG00000014963	TRIAP1	TP53 regulated inhibitor of apoptosis 1	-1.34335	0.03	0.99898	IPA mapped
10000	ENSDARG00000004754	HSPA4	heat shock protein family A (Hsp70) member 4	-1.34229	0.01	0.99898	IPA mapped
10000	ENSDARG00000070155	TUBA4A	tubulin alpha 4a	-1.34025	0.01	0.99898	IPA mapped
10000	ENSDARG00000073911	TMEM255A	transmembrane protein 255A	-1.33343	0.01	0.99898	IPA mapped
10000	ENSDARG00000059311	DPYSL5	dihydropyrimidinase like 5	-1.32956	0.02	0.99898	IPA mapped
10000	ENSDARG00000068289	EIF3K	eukaryotic translation initiation factor 3 subunit K	-1.31521	0.04	0.99898	IPA mapped
10000	ENSDARG00000069184	UBTD2	ubiquitin domain containing 2	-1.31095	0.04	0.99898	IPA mapped
10000	ENSDARG00000079725	DHX9	DExH-box helicase 9	-1.30698	0.02	0.99898	IPA mapped
10000	ENSDARG00000021389	JAG2	jagged canonical Notch ligand 2	-1.30547	0.04	0.99898	IPA mapped
10000	ENSDARG00000060948	DYNC1I1	dynein cytoplasmic 1 intermediate chain 1	-1.29662	0.02	0.99898	IPA mapped
10000	ENSDARG00000018285	PDPK1	3-phosphoinositide dependent protein kinase 1	-1.29438	0.01	0.99898	IPA mapped
10000	ENSDARG00000074266	FMC1	formation of mitochondrial complex V assembly factor 1 homolog	-1.278	0.03	0.99898	IPA mapped
10000	ENSDARG00000061013	ANKFY1	ankyrin repeat and FYVE domain containing 1	-1.27774	0.04	0.99898	IPA mapped
10000	ENSDARG00000030440	RSRP1	arginine and serine rich protein 1	-1.27039	0	0.99898	IPA mapped
10000	ENSDARG00000006427	FABP2	fatty acid binding protein 2	-1.27034	0.01	0.99898	IPA mapped
10000	ENSDARG00000006758	FAM234B	family with sequence similarity 234 member B	-1.2607	0.01	0.99898	IPA mapped
10000	ENSDARG00000012914	ARHGEF4	Rho guanine nucleotide exchange factor 4	-1.25238	0.04	0.99898	IPA mapped
10000	ENSDARG00000025326	MYL12B	myosin light chain 12B	-1.25162	0.04	0.99898	IPA mapped
10000	ENSDARG00000003641	TFG	trafficking from ER to golgi regulator	-1.25027	0.01	0.99898	IPA mapped
10000	ENSDARG00000070537	STMN2	stathmin 2	-1.24291	0	0.99898	IPA mapped
10000	ENSDARG00000089245	DUSP23	dual specificity phosphatase 23	-1.24213	0.01	0.99898	IPA mapped
10000	ENSDARG00000012019	GLRA1	glycine receptor alpha 1	-1.23919	0.01	0.99898	IPA mapped
10000	ENSDARG00000057910	MRPS34	mitochondrial ribosomal protein S34	-1.23871	0.01	0.99898	IPA mapped
10000	ENSDARG00000101139	AGPAT1	1-acylglycerol-3-phosphate O-acyltransferase 1	-1.23335	0.01	0.99898	IPA mapped
10000	ENSDARG00000034503	PER2	period circadian regulator 2	-1.2303	0.01	0.99898	IPA mapped
10000	ENSDARG00000079201	TSHZ2	teashirt zinc finger homeobox 2	-1.2239	0.01	0.99898	IPA mapped
10000	ENSDARG00000089372	CLK4	CDC like kinase 4	-1.21992	0.02	0.99898	IPA mapped
10000	ENSDARG00000019541	GPT	glutamic--pyruvic transaminase	-1.21128	0.01	0.99898	IPA mapped
10000	ENSDARG00000053205	PPFIA4	PTPRF interacting protein alpha 4	-1.20852	0.01	0.99898	IPA mapped
10000	ENSDARG00000044852	WBP2NL	WBP2 N-terminal like	-1.2053	0.01	0.99898	IPA mapped
10000	ENSDARG00000030213	SAP30L	SAP30 like	-1.19556	0.02	0.99898	IPA mapped
10000	ENSDARG00000104674	CCT2	chaperonin containing TCP1 subunit 2	-1.19107	0.01	0.99898	IPA mapped
10000	ENSDARG00000061699	SIPA1L3	signal induced proliferation associated 1 like 3	-1.18605	0.02	0.99898	IPA mapped
10000	ENSDARG00000054164	MRPS17	mitochondrial ribosomal protein S17	-1.17862	0.02	0.99898	IPA mapped
10000	ENSDARG00000070045	CELF4	CUGBP Elav-like family member 4	-1.16728	0.02	0.99898	IPA mapped
10000	ENSDARG00000019213	CTBP1	C-terminal binding protein 1	-1.16563	0.03	0.99898	IPA mapped
10000	ENSDARG00000021557	WDR45B	WD repeat domain 45B	-1.16255	0.04	0.99898	IPA mapped
10000	ENSDARG00000075543	CHD8	chromodomain helicase DNA binding protein 8	-1.16072	0.04	0.99898	IPA mapped
10000	ENSDARG00000027547	TPGS1	tubulin polyglutamylase complex subunit 1	-1.15421	0.04	0.99898	IPA mapped
10000	ENSDARG00000018856	DCLK1	doublecortin like kinase 1	-1.15326	0.01	0.99898	IPA mapped
10000	ENSDARG00000030125	SOX7	SRY-box transcription factor 7	-1.14508	0.02	0.99898	IPA mapped
10000	ENSDARG00000009208	PRKCD	protein kinase C delta	-1.14422	0.01	0.99898	IPA mapped
10000	ENSDARG00000090389	NDUFV3	NADH:ubiquinone oxidoreductase subunit V3	-1.1292	0.01	0.99898	IPA mapped
10000	ENSDARG00000011777	CTTN	cortactin	-1.12799	0.03	0.99898	IPA mapped
10000	ENSDARG00000027016	GBF1	golgi brefeldin A resistant guanine nucleotide exchange factor 1	-1.12348	0.03	0.99898	IPA mapped
10000	ENSDARG00000036505	SYT4	synaptotagmin 4	-1.11847	0.01	0.99898	IPA mapped
10000	ENSDARG00000013075	MRPL11	mitochondrial ribosomal protein L11	-1.11732	0.02	0.99898	IPA mapped
10000	ENSDARG00000017180	NPC1	NPC intracellular cholesterol transporter 1	-1.11469	0.03	0.99898	IPA mapped
10000	ENSDARG00000038787	TMUB1	transmembrane and ubiquitin like domain containing 1	-1.11171	0.03	0.99898	IPA mapped
10000	ENSDARG00000012138	SGCE	sarcoglycan epsilon	-1.10204	0.01	0.99898	IPA mapped
10000	ENSDARG00000074471	VPS39	VPS39 subunit of HOPS complex	-1.10097	0.03	0.99898	IPA mapped
10000	ENSDARG00000054578	ARL6IP1	ADP ribosylation factor like GTPase 6 interacting protein 1	-1.09518	0.01	0.99898	IPA mapped
10000	ENSDARG00000030237	PGRMC2	progesterone receptor membrane component 2	-1.09486	0.02	0.99898	IPA mapped
10000	ENSDARG00000028367	SULT2B1	sulfotransferase family 2B member 1	-1.09408	0.02	0.99898	IPA mapped
10000	ENSDARG00000012866	PICALM	phosphatidylinositol binding clathrin assembly protein	-1.08755	0.03	0.99898	IPA mapped
10000	ENSDARG00000073744	IP6K1	inositol hexakisphosphate kinase 1	-1.08503	0.02	0.99898	IPA mapped
10000	ENSDARG00000044092	ATP5IF1	ATP synthase inhibitory factor subunit 1	-1.07245	0.01	0.99898	IPA mapped
10000	ENSDARG00000039914	GAPDHS	glyceraldehyde-3-phosphate dehydrogenase, spermatogenic	-1.06948	0	0.99898	IPA mapped
10000	ENSDARG00000056639	CARMIL2	capping protein regulator and myosin 1 linker 2	-1.06026	0.03	0.99898	IPA mapped
10000	ENSDARG00000052073	BLCAP	BLCAP apoptosis inducing factor	-1.05253	0.02	0.99898	IPA mapped
10000	ENSDARG00000095767	DIO3	iodothyronine deiodinase 3	-1.0532	0.04	0.99898	IPA mapped
10000	ENSDARG00000001929	PINK1	PTEN induced kinase 1	-1.05003	0.04	0.99898	IPA mapped
10000	ENSDARG00000045296	COPS9	COP9 signalosome subunit 9	-1.04502	0.01	0.99898	IPA mapped
10000	ENSDARG00000009740	PPP1R7	protein phosphatase 1 regulatory subunit 7	-1.03185	0.01	0.99898	IPA mapped
10000	ENSDARG00000090086	RAB11B	RAB11B, member RAS oncogene family	-1.03177	0.03	0.99898	IPA mapped
10000	ENSDARG00000104139	ATP1A3	ATPase Na+/K+ transporting subunit alpha 3	-1.03001	0.02	0.99898	IPA mapped
10000	ENSDARG00000010717	CHCHD10	coiled-coil-helix-coiled-coil-helix domain containing 10	-1.02871	0.02	0.99898	IPA mapped
10000	ENSDARG00000013863	FAM133B	family with sequence similarity 133 member B	-1.02677	0.02	0.99898	IPA mapped
10000	ENSDARG00000096118	OST4	oligosaccharyltransferase complex subunit 4, non-catalytic	-1.02594	0.02	0.99898	IPA mapped
10000	ENSDARG00000028066	DIRAS1	DIRAS family GTPase 1	-1.02432	0.04	0.99898	IPA mapped
10000	ENSDARG00000100313	PIP5K1C	phosphatidylinositol-4-phosphate 5-kinase type 1 gamma	-1.02022	0.04	0.99898	IPA mapped
10000	ENSDARG00000017775	ATP5MC3	ATP synthase membrane subunit c locus 3	-1.01502	0.01	0.99898	IPA mapped
10000	ENSDARG00000020845	TNS1	tensin 1	-1.00916	0.03	0.99898	IPA mapped
10000	ENSDARG00000104458	RNASEK	ribonuclease K	-1.004	0.02	0.99898	IPA mapped
10000	ENSDARG00000063218	PPM1L	protein phosphatase, Mg2+/Mn2+ dependent 1L	-0.986593	0.03	0.99898	IPA mapped
10000	ENSDARG00000021351	NEFM	neurofilament medium chain	-0.98179	0.02	0.99898	IPA mapped
10000	ENSDARG00000070985	MRPS21	mitochondrial ribosomal protein S21	-0.975598	0.03	0.99898	IPA mapped
10000	ENSDARG00000009505	PRELID3B	PRELI domain containing 3B	-0.967149	0.04	0.99898	IPA mapped
10000	ENSDARG00000044090	ZMPSTE24	zinc metallopeptidase STE24	-0.964022	0.04	0.99898	IPA mapped
10000	ENSDARG00000027657	CRH	corticotropin releasing hormone	-0.961778	0.04	0.99898	IPA mapped
10000	ENSDARG00000039650	ITM2C	integral membrane protein 2C	-0.960966	0.03	0.99898	IPA mapped
10000	ENSDARG00000099730	PKM	pyruvate kinase M1/2	-0.960431	0.02	0.99898	IPA mapped
10000	ENSDARG00000054320	AP2A1	adaptor related protein complex 2 subunit alpha 1	-0.943842	0.03	0.99898	IPA mapped
10000	ENSDARG00000042069	PEBP1	phosphatidylethanolamine binding protein 1	-0.940458	0.02	0.99898	IPA mapped
10000	ENSDARG00000059629	ASPHD2	aspartate beta-hydroxylase domain containing 2	-0.929766	0.04	0.99898	IPA mapped
10000	ENSDARG00000020212	SLC1A1	solute carrier family 1 member 1	-0.927423	0.04	0.99898	IPA mapped
10000	ENSDARG00000039522	TUBB2A	tubulin beta 2A class IIa	-0.922245	0.02	0.99898	IPA mapped
10000	ENSDARG00000015385	NDUFS3	NADH:ubiquinone oxidoreductase core subunit S3	-0.920888	0.04	0.99898	IPA mapped
10000	ENSDARG00000063527	ELMO2	engulfment and cell motility 2	-0.898837	0.02	0.99898	IPA mapped
10000	ENSDARG00000025566	SLC25A3	solute carrier family 25 member 3	-0.889748	0.02	0.99898	IPA mapped
10000	ENSDARG00000017772	MDH1	malate dehydrogenase 1	-0.884676	0.04	0.99898	IPA mapped
10000	ENSDARG00000076779	FAM13B	family with sequence similarity 13 member B	-0.881738	0.03	0.99898	IPA mapped
10000	ENSDARG00000037071	RPS26	ribosomal protein S26	-0.865263	0.02	0.99898	IPA mapped
10000	ENSDARG00000110528	SYP	synaptophysin	-0.860627	0.04	0.99898	IPA mapped
10000	ENSDARG00000038076	ROMO1	reactive oxygen species modulator 1	-0.844991	0.04	0.99898	IPA mapped
10000	ENSDARG00000035622	XBP1	X-box binding protein 1	-0.842716	0.04	0.99898	IPA mapped
10000	ENSDARG00000053047	EIF2S2	eukaryotic translation initiation factor 2 subunit beta	-0.82396	0.04	0.99898	IPA mapped
10000	ENSDARG00000098591	TUBB2B	tubulin beta 2B class IIb	-0.787727	0.04	0.99898	IPA mapped
10000	ENSDARG00000007654	NSF	N-ethylmaleimide sensitive factor, vesicle fusing ATPase	-0.78694	0.04	0.99898	IPA mapped
10000	ENSDARG00000057913	SYT11	synaptotagmin 11	-0.723881	0.03	0.99898	IPA mapped
10000	ENSDARG00000017219	PABPC3	poly(A) binding protein cytoplasmic 3	0.792113	0.04	0.99898	IPA mapped
10000	ENSDARG00000031776	FTMT	ferritin mitochondrial	0.836106	0.03	0.99898	IPA mapped
10000	ENSDARG00000016058	FIBP	FGF1 intracellular binding protein	0.844716	0.03	0.99898	IPA mapped
10000	ENSDARG00000102340	PTN	pleiotrophin	0.873948	0.04	0.99898	IPA mapped
10000	ENSDARG00000038524	PIK3R1	phosphoinositide-3-kinase regulatory subunit 1	0.945808	0.04	0.99898	IPA mapped
10000	ENSDARG00000038559	H1-0	H1.0 linker histone	0.959459	0.03	0.99898	IPA mapped
10000	ENSDARG00000010965	PSMA8	proteasome 20S subunit alpha 8	0.971016	0.02	0.99898	IPA mapped
10000	ENSDARG00000026882	PALM	paralemmin	0.980892	0.04	0.99898	IPA mapped
10000	ENSDARG00000014571	CTNNB1	catenin beta 1	0.988194	0.01	0.99898	IPA mapped
10000	ENSDARG00000036500	PABIR1	PP2A Aalpha (PPP2R1A) and B55A (PPP2R2A) interacting phosphatase regulator 1	1.00407	0.03	0.99898	IPA mapped
10000	ENSDARG00000003526	PSMA5	proteasome 20S subunit alpha 5	1.01596	0.03	0.99898	IPA mapped
10000	ENSDARG00000060309	SRGAP3	SLIT-ROBO Rho GTPase activating protein 3	1.02402	0.04	0.99898	IPA mapped
10000	ENSDARG00000061764	AHNAK	AHNAK nucleoprotein	1.02475	0.04	0.99898	IPA mapped
10000	ENSDARG00000014083	WDR82	WD repeat domain 82	1.02788	0.04	0.99898	IPA mapped
10000	ENSDARG00000038585	EIF4E2	eukaryotic translation initiation factor 4E family member 2	1.04605	0.03	0.99898	IPA mapped
10000	ENSDARG00000102730	MAPK10	mitogen-activated protein kinase 10	1.0511	0.04	0.99898	IPA mapped
10000	ENSDARG00000003854	ACSL6	acyl-CoA synthetase long chain family member 6	1.06434	0.03	0.99898	IPA mapped
10000	ENSDARG00000003616	ARIH1	ariadne RBR E3 ubiquitin protein ligase 1	1.0669	0.02	0.99898	IPA mapped
10000	ENSDARG00000054272	CAPRIN1	cell cycle associated protein 1	1.08	0.02	0.99898	IPA mapped
10000	ENSDARG00000019195	VPS9D1	VPS9 domain containing 1	1.08201	0.04	0.99898	IPA mapped
10000	ENSDARG00000043323	LNX1	ligand of numb-protein X 1	1.08591	0.03	0.99898	IPA mapped
10000	ENSDARG00000059939	DAB1	DAB adaptor protein 1	1.09015	0.02	0.99898	IPA mapped
10000	ENSDARG00000027813	NUS1	NUS1 dehydrodolichyl diphosphate synthase subunit	1.10973	0.02	0.99898	IPA mapped
10000	ENSDARG00000076542	POGZ	pogo transposable element derived with ZNF domain	1.11332	0.04	0.99898	IPA mapped
10000	ENSDARG00000099799	CD58	CD58 molecule	1.11362	0.03	0.99898	IPA mapped
10000	ENSDARG00000004588	SOX4	SRY-box transcription factor 4	1.13988	0.03	0.99898	IPA mapped
10000	ENSDARG00000017525	CCNT1	cyclin T1	1.14155	0.04	0.99898	IPA mapped
10000	ENSDARG00000038059	GRB2	growth factor receptor bound protein 2	1.15212	0.01	0.99898	IPA mapped
10000	ENSDARG00000061257	C17orf75	chromosome 17 open reading frame 75	1.15188	0.02	0.99898	IPA mapped
10000	ENSDARG00000061205	STAG1	stromal antigen 1	1.15542	0.04	0.99898	IPA mapped
10000	ENSDARG00000075393	SPOCK2	SPARC (osteonectin), cwcv and kazal like domains proteoglycan 2	1.16529	0.02	0.99898	IPA mapped
10000	ENSDARG00000012405	COL1A1	collagen type I alpha 1 chain	1.1646	0.04	0.99898	IPA mapped
10000	ENSDARG00000016855	SF3B5	splicing factor 3b subunit 5	1.16727	0.04	0.99898	IPA mapped
10000	ENSDARG00000070625	ENPP5	ectonucleotide pyrophosphatase/phosphodiesterase family member 5	1.16964	0.03	0.99898	IPA mapped
10000	ENSDARG00000109289	MRPS15	mitochondrial ribosomal protein S15	1.17394	0.03	0.99898	IPA mapped
10000	ENSDARG00000012040	RNF19A	ring finger protein 19A, RBR E3 ubiquitin protein ligase	1.17571	0.03	0.99898	IPA mapped
10000	ENSDARG00000060594	HADHA	hydroxyacyl-CoA dehydrogenase trifunctional multienzyme complex subunit alpha	1.17747	0.02	0.99898	IPA mapped
10000	ENSDARG00000062190	PDE3B	phosphodiesterase 3B	1.17895	0.03	0.99898	IPA mapped
10000	ENSDARG00000099572	HMGN2	high mobility group nucleosomal binding domain 2	1.1801	0.01	0.99898	IPA mapped
10000	ENSDARG00000055737	UBE3A	ubiquitin protein ligase E3A	1.17953	0.03	0.99898	IPA mapped
10000	ENSDARG00000098114	CTSA	cathepsin A	1.17997	0.04	0.99898	IPA mapped
10000	ENSDARG00000017299	PMP2	peripheral myelin protein 2	1.19916	0.03	0.99898	IPA mapped
10000	ENSDARG00000062195	FBXO31	F-box protein 31	1.2159	0.01	0.99898	IPA mapped
10000	ENSDARG00000074686	OGA	O-GlcNAcase	1.22292	0	0.99898	IPA mapped
10000	ENSDARG00000015891	PTPRE	protein tyrosine phosphatase receptor type E	1.23113	0.02	0.99898	IPA mapped
10000	ENSDARG00000042467	TLK1	tousled like kinase 1	1.23531	0.04	0.99898	IPA mapped
10000	ENSDARG00000103923	TFAP4	transcription factor AP-4	1.25241	0.02	0.99898	IPA mapped
10000	ENSDARG00000039093	GOT1	glutamic-oxaloacetic transaminase 1	1.2591	0.01	0.99898	IPA mapped
10000	ENSDARG00000086173	RELB	RELB proto-oncogene, NF-kB subunit	1.25855	0.03	0.99898	IPA mapped
10000	ENSDARG00000045420	EPDR1	ependymin related 1	1.26173	0.02	0.99898	IPA mapped
10000	ENSDARG00000058115	FGFR2	fibroblast growth factor receptor 2	1.26288	0.01	0.99898	IPA mapped
10000	ENSDARG00000013892	SORL1	sortilin related receptor 1	1.27237	0.04	0.99898	IPA mapped
10000	ENSDARG00000062634	KAT2B	lysine acetyltransferase 2B	1.27171	0.04	0.99898	IPA mapped
10000	ENSDARG00000020326	TYK2	tyrosine kinase 2	1.27327	0.03	0.99898	IPA mapped
10000	ENSDARG00000022718	CASP8AP2	caspase 8 associated protein 2	1.27541	0.04	0.99898	IPA mapped
10000	ENSDARG00000063180	DOCK3	dedicator of cytokinesis 3	1.27702	0.03	0.99898	IPA mapped
10000	ENSDARG00000015126	GORASP2	golgi reassembly stacking protein 2	1.28443	0.02	0.99898	IPA mapped
10000	ENSDARG00000012495	MPHOSPH10	M-phase phosphoprotein 10	1.29546	0.02	0.99898	IPA mapped
10000	ENSDARG00000070122	STK11IP	serine/threonine kinase 11 interacting protein	1.29811	0.04	0.99898	IPA mapped
10000	ENSDARG00000008858	CYP7B1	cytochrome P450 family 7 subfamily B member 1	1.30021	0.04	0.99898	IPA mapped
10000	ENSDARG00000053617	CAMK2A	calcium/calmodulin dependent protein kinase II alpha	1.31318	0.04	0.99898	IPA mapped
10000	ENSDARG00000014986	ACVR1	activin A receptor type 1	1.3147	0.02	0.99898	IPA mapped
10000	ENSDARG00000015905	LZTR1	leucine zipper like transcription regulator 1	1.3222	0.01	0.99898	IPA mapped
10000	ENSDARG00000057456	PPP3CC	protein phosphatase 3 catalytic subunit gamma	1.32219	0.02	0.99898	IPA mapped
10000	ENSDARG00000098856	RYR2	ryanodine receptor 2	1.32656	0.02	0.99898	IPA mapped
10000	ENSDARG00000073771	TBC1D12	TBC1 domain family member 12	1.32993	0.04	0.99898	IPA mapped
10000	ENSDARG00000001014	Myh9	myosin, heavy chain 9	1.33221	0.03	0.99898	IPA mapped
10000	ENSDARG00000041072	MIER1	MIER1 transcriptional regulator	1.33515	0.04	0.99898	IPA mapped
10000	ENSDARG00000058160	TNFAIP2	TNF alpha induced protein 2	1.33853	0.04	0.99898	IPA mapped
10000	ENSDARG00000055223	ABLIM2	actin binding LIM protein family member 2	1.34024	0.04	0.99898	IPA mapped
10000	ENSDARG00000103787	CHD1	chromodomain helicase DNA binding protein 1	1.3423	0.02	0.99898	IPA mapped
10000	ENSDARG00000097630	RBIS	ribosomal biogenesis factor	1.34152	0.04	0.99898	IPA mapped
10000	ENSDARG00000074644	SPOCK1	SPARC (osteonectin), cwcv and kazal like domains proteoglycan 1	1.34345	0.04	0.99898	IPA mapped
10000	ENSDARG00000040705	GLS	glutaminase	1.34282	0.04	0.99898	IPA mapped
10000	ENSDARG00000078859	G0S2	G0/G1 switch 2	1.34947	0.01	0.99898	IPA mapped
10000	ENSDARG00000062745	SOCS5	suppressor of cytokine signaling 5	1.34932	0.02	0.99898	IPA mapped
10000	ENSDARG00000069440	DACH1	dachshund family transcription factor 1	1.35086	0.03	0.99898	IPA mapped
10000	ENSDARG00000055132	LRFN4	leucine rich repeat and fibronectin type III domain containing 4	1.35257	0.04	0.99898	IPA mapped
10000	ENSDARG00000007077	ANKRD50	ankyrin repeat domain containing 50	1.35639	0.02	0.99898	IPA mapped
10000	ENSDARG00000070441	ZDHHC17	zinc finger DHHC-type palmitoyltransferase 17	1.35761	0.04	0.99898	IPA mapped
10000	ENSDARG00000061895	USP32	ubiquitin specific peptidase 32	1.36019	0.02	0.99898	IPA mapped
10000	ENSDARG00000103109	CHL1	cell adhesion molecule L1 like	1.36617	0.04	0.99898	IPA mapped
10000	ENSDARG00000035682	LTBP3	latent transforming growth factor beta binding protein 3	1.3674	0.04	0.99898	IPA mapped
10000	ENSDARG00000111747	BLOC1S5	biogenesis of lysosomal organelles complex 1 subunit 5	1.37332	0.03	0.99898	IPA mapped
10000	ENSDARG00000060348	MAP3K3	mitogen-activated protein kinase kinase kinase 3	1.37334	0.04	0.99898	IPA mapped
10000	ENSDARG00000099849	EBF1	EBF transcription factor 1	1.37704	0.02	0.99898	IPA mapped
10000	ENSDARG00000069271	KBTBD4	kelch repeat and BTB domain containing 4	1.37758	0.03	0.99898	IPA mapped
10000	ENSDARG00000069208	STX7	syntaxin 7	1.38084	0.03	0.99898	IPA mapped
10000	ENSDARG00000042823	SPCS2	signal peptidase complex subunit 2	1.38232	0	0.916133	IPA mapped
10000	ENSDARG00000078123	SLITRK3	SLIT and NTRK like family member 3	1.38218	0.04	0.99898	IPA mapped
10000	ENSDARG00000074424	IBTK	inhibitor of Bruton tyrosine kinase	1.38264	0.04	0.99898	IPA mapped
10000	ENSDARG00000062633	CADM2	cell adhesion molecule 2	1.38377	0.04	0.99898	IPA mapped
10000	ENSDARG00000090190	BCAM	basal cell adhesion molecule (Lutheran blood group)	1.38465	0.03	0.99898	IPA mapped
10000	ENSDARG00000044588	EMP2	epithelial membrane protein 2	1.38855	0.03	0.99898	IPA mapped
10000	ENSDARG00000043443	KCNJ13	potassium inwardly rectifying channel subfamily J member 13	1.38982	0.04	0.99898	IPA mapped
10000	ENSDARG00000073813	SCLY	selenocysteine lyase	1.39108	0.04	0.99898	IPA mapped
10000	ENSDARG00000029660	COMMD5	COMM domain containing 5	1.39295	0.03	0.99898	IPA mapped
10000	ENSDARG00000098954	STARD13	StAR related lipid transfer domain containing 13	1.39287	0.04	0.99898	IPA mapped
10000	ENSDARG00000078102	PSD	pleckstrin and Sec7 domain containing	1.39398	0.04	0.99898	IPA mapped
10000	ENSDARG00000019451	PCSK2	proprotein convertase subtilisin/kexin type 2	1.39377	0.04	0.99898	IPA mapped
10000	ENSDARG00000018257	NCOA1	nuclear receptor coactivator 1	1.39486	0.01	0.99898	IPA mapped
10000	ENSDARG00000053586	CREB1	cAMP responsive element binding protein 1	1.39642	0.02	0.99898	IPA mapped
10000	ENSDARG00000074509	TACR2	tachykinin receptor 2	1.3962	0.03	0.99898	IPA mapped
10000	ENSDARG00000008255	CNOT6	CCR4-NOT transcription complex subunit 6	1.39685	0.04	0.99898	IPA mapped
10000	ENSDARG00000054007	PPP1R2	protein phosphatase 1 regulatory inhibitor subunit 2	1.39768	0.02	0.99898	IPA mapped
10000	ENSDARG00000018944	HOGA1	4-hydroxy-2-oxoglutarate aldolase 1	1.39781	0.04	0.99898	IPA mapped
10000	ENSDARG00000100082	AP3B1	adaptor related protein complex 3 subunit beta 1	1.40019	0.03	0.99898	IPA mapped
10000	ENSDARG00000105490	RPH3A	rabphilin 3A	1.39978	0.03	0.99898	IPA mapped
10000	ENSDARG00000098350	MXD3	MAX dimerization protein 3	1.40145	0.01	0.99898	IPA mapped
10000	ENSDARG00000043009	FAM43A	family with sequence similarity 43 member A	1.4028	0.03	0.99898	IPA mapped
10000	ENSDARG00000043249	IRF1	interferon regulatory factor 1	1.40581	0.02	0.99898	IPA mapped
10000	ENSDARG00000073753	TACC1	transforming acidic coiled-coil containing protein 1	1.40805	0.03	0.99898	IPA mapped
10000	ENSDARG00000069185	CELSR1	cadherin EGF LAG seven-pass G-type receptor 1	1.40774	0.04	0.99898	IPA mapped
10000	ENSDARG00000102335	ANO1	anoctamin 1	1.40987	0.03	0.99898	IPA mapped
10000	ENSDARG00000039579	CFD	complement factor D	1.41437	0.01	0.99898	IPA mapped
10000	ENSDARG00000042187	PPP4R3A	protein phosphatase 4 regulatory subunit 3A	1.41517	0.01	0.99898	IPA mapped
10000	ENSDARG00000005786	PPM1F	protein phosphatase, Mg2+/Mn2+ dependent 1F	1.42229	0.04	0.99898	IPA mapped
10000	ENSDARG00000079581	NYAP2	neuronal tyrosine-phosphorylated phosphoinositide-3-kinase adaptor 2	1.422	0.04	0.99898	IPA mapped
10000	ENSDARG00000035308	GRB10	growth factor receptor bound protein 10	1.42284	0.03	0.99898	IPA mapped
10000	ENSDARG00000036809	ANPEP	alanyl aminopeptidase, membrane	1.42455	0.03	0.99898	IPA mapped
10000	ENSDARG00000005883	RFX1	regulatory factor X1	1.42705	0.04	0.99898	IPA mapped
10000	ENSDARG00000005565	ENTPD8	ectonucleoside triphosphate diphosphohydrolase 8	1.4313	0.04	0.99898	IPA mapped
10000	ENSDARG00000090752	PLK2	polo like kinase 2	1.44099	0.03	0.99898	IPA mapped
10000	ENSDARG00000002600	PCSK1	proprotein convertase subtilisin/kexin type 1	1.44374	0.04	0.99898	IPA mapped
10000	ENSDARG00000061635	MYO5A	myosin VA	1.44917	0.02	0.99898	IPA mapped
10000	ENSDARG00000089463	DHX58	DExH-box helicase 58	1.45042	0.03	0.99898	IPA mapped
10000	ENSDARG00000040033	TRMT11	tRNA methyltransferase 11 homolog	1.45083	0.03	0.99898	IPA mapped
10000	ENSDARG00000010281	XPO4	exportin 4	1.45354	0.03	0.99898	IPA mapped
10000	ENSDARG00000055676	ARMT1	acidic residue methyltransferase 1	1.4544	0.03	0.99898	IPA mapped
10000	ENSDARG00000013472	NEDD1	NEDD1 gamma-tubulin ring complex targeting factor	1.45396	0.04	0.99898	IPA mapped
10000	ENSDARG00000097157	LY6D	lymphocyte antigen 6 family member D	1.45506	0.01	0.99898	IPA mapped
10000	ENSDARG00000078717	ITGA8	integrin subunit alpha 8	1.45627	0.03	0.99898	IPA mapped
10000	ENSDARG00000074746	KCND1	potassium voltage-gated channel subfamily D member 1	1.45551	0.03	0.99898	IPA mapped
10000	ENSDARG00000002670	ATG14	autophagy related 14	1.46676	0.03	0.99898	IPA mapped
10000	ENSDARG00000071414	CYBC1	cytochrome b-245 chaperone 1	1.46917	0.03	0.99898	IPA mapped
10000	ENSDARG00000054058	H1-10	H1.10 linker histone	1.47132	0	0.901117	IPA mapped
10000	ENSDARG00000044694	FYB1	FYN binding protein 1	1.47089	0.03	0.99898	IPA mapped
10000	ENSDARG00000089043	PTPN6	protein tyrosine phosphatase non-receptor type 6	1.47238	0.03	0.99898	IPA mapped
10000	ENSDARG00000099258	VPS52	VPS52 subunit of GARP complex	1.47513	0.01	0.99898	IPA mapped
10000	ENSDARG00000038123	MYL12BP2	NA	1.47611	0.02	0.99898	IPA mapped
10000	ENSDARG00000016188	SBNO2	strawberry notch homolog 2	1.4774	0.03	0.99898	IPA mapped
10000	ENSDARG00000023214	MOB2	MOB kinase activator 2	1.47841	0.02	0.99898	IPA mapped
10000	ENSDARG00000102668	SLC16A5	solute carrier family 16 member 5	1.48361	0.02	0.99898	IPA mapped
10000	ENSDARG00000001127	SLC17A6	solute carrier family 17 member 6	1.49009	0.03	0.99898	IPA mapped
10000	ENSDARG00000017246	PRX	periaxin	1.49447	0.02	0.99898	IPA mapped
10000	ENSDARG00000007869	EHD3	EH domain containing 3	1.49583	0.03	0.99898	IPA mapped
10000	ENSDARG00000060539	SHANK1	SH3 and multiple ankyrin repeat domains 1	1.49724	0.03	0.99898	IPA mapped
10000	ENSDARG00000101903	ZFYVE9	zinc finger FYVE-type containing 9	1.50244	0.01	0.99898	IPA mapped
10000	ENSDARG00000101593	ZNF729	zinc finger protein 729	1.50214	0.03	0.99898	IPA mapped
10000	ENSDARG00000036999	DISP3	dispatched RND transporter family member 3	1.50348	0.03	0.99898	IPA mapped
10000	ENSDARG00000007149	L1CAM	L1 cell adhesion molecule	1.5111	0.03	0.99898	IPA mapped
10000	ENSDARG00000036818	HYAL3	hyaluronidase 3	1.51332	0.03	0.99898	IPA mapped
10000	ENSDARG00000071389	PRSS57	serine protease 57	1.51284	0.03	0.99898	IPA mapped
10000	ENSDARG00000040917	CBFB	core-binding factor subunit beta	1.52504	0.01	0.99898	IPA mapped
10000	ENSDARG00000039264	IGFBP5	insulin like growth factor binding protein 5	1.5265	0.01	0.99898	IPA mapped
10000	ENSDARG00000041481	SMG5	SMG5 nonsense mediated mRNA decay factor	1.53043	0.01	0.99898	IPA mapped
10000	ENSDARG00000105503	FNDC3A	fibronectin type III domain containing 3A	1.53193	0.01	0.99898	IPA mapped
10000	ENSDARG00000101986	IRF6	interferon regulatory factor 6	1.5325	0.03	0.99898	IPA mapped
10000	ENSDARG00000099266	VASN	vasorin	1.53649	0.02	0.99898	IPA mapped
10000	ENSDARG00000010023	MFSD14B	major facilitator superfamily domain containing 14B	1.53788	0.02	0.99898	IPA mapped
10000	ENSDARG00000007092	XAB2	XPA binding protein 2	1.53777	0.02	0.99898	IPA mapped
10000	ENSDARG00000012986	ADAL	adenosine deaminase like	1.5437	0.02	0.99898	IPA mapped
10000	ENSDARG00000054847	XCR1	X-C motif chemokine receptor 1	1.54585	0.02	0.99898	IPA mapped
10000	ENSDARG00000021112	C1D	C1D nuclear receptor corepressor	1.55725	0.02	0.99898	IPA mapped
10000	ENSDARG00000076559	RB1CC1	RB1 inducible coiled-coil 1	1.57047	0.01	0.99898	IPA mapped
10000	ENSDARG00000056184	DVL2	dishevelled segment polarity protein 2	1.57336	0.01	0.99898	IPA mapped
10000	ENSDARG00000078688	FRS3	fibroblast growth factor receptor substrate 3	1.57298	0.02	0.99898	IPA mapped
10000	ENSDARG00000069373	CRCP	CGRP receptor component	1.5748	0.01	0.99898	IPA mapped
10000	ENSDARG00000031971	POGLUT2	protein O-glucosyltransferase 2	1.57928	0.02	0.99898	IPA mapped
10000	ENSDARG00000079011	Col17a1	collagen, type XVII, alpha 1	1.58163	0.02	0.99898	IPA mapped
10000	ENSDARG00000090585	GPC1	glypican 1	1.58729	0.01	0.99898	IPA mapped
10000	ENSDARG00000070769	FOXG1	forkhead box G1	1.59158	0.01	0.99898	IPA mapped
10000	ENSDARG00000008141	RBL1	RB transcriptional corepressor like 1	1.59242	0.02	0.99898	IPA mapped
10000	ENSDARG00000087247	KCNAB2	potassium voltage-gated channel subfamily A regulatory beta subunit 2	1.59594	0.01	0.99898	IPA mapped
10000	ENSDARG00000016490	RAB11FIP3	RAB11 family interacting protein 3	1.59845	0.02	0.99898	IPA mapped
10000	ENSDARG00000062248	PTPN21	protein tyrosine phosphatase non-receptor type 21	1.60204	0.02	0.99898	IPA mapped
10000	ENSDARG00000088899	RALGAPB	Ral GTPase activating protein non-catalytic subunit beta	1.60377	0.02	0.99898	IPA mapped
10000	ENSDARG00000104480	HCN1	hyperpolarization activated cyclic nucleotide gated potassium channel 1	1.6087	0.01	0.99898	IPA mapped
10000	ENSDARG00000052604	CPEB2	cytoplasmic polyadenylation element binding protein 2	1.62026	0.02	0.99898	IPA mapped
10000	ENSDARG00000009299	DUSP8	dual specificity phosphatase 8	1.62486	0.02	0.99898	IPA mapped
10000	ENSDARG00000035957	GMNN	geminin DNA replication inhibitor	1.62941	0.01	0.99898	IPA mapped
10000	ENSDARG00000104793	DGKE	diacylglycerol kinase epsilon	1.62865	0.02	0.99898	IPA mapped
10000	ENSDARG00000099240	ACAP3	ArfGAP with coiled-coil, ankyrin repeat and PH domains 3	1.62859	0.02	0.99898	IPA mapped
10000	ENSDARG00000078309	FAM83B	family with sequence similarity 83 member B	1.64015	0.02	0.99898	IPA mapped
10000	ENSDARG00000051754	RPGRIP1L	RPGRIP1 like	1.64178	0.02	0.99898	IPA mapped
10000	ENSDARG00000096359	EPPK1	epiplakin 1	1.64257	0.01	0.99898	IPA mapped
10000	ENSDARG00000104958	KBTBD11	kelch repeat and BTB domain containing 11	1.65832	0.02	0.99898	IPA mapped
10000	ENSDARG00000016749	SLCO1C1	solute carrier organic anion transporter family member 1C1	1.66338	0.02	0.99898	IPA mapped
10000	ENSDARG00000098414	NINL	ninein like	1.66659	0.02	0.99898	IPA mapped
10000	ENSDARG00000086490	SUN2	Sad1 and UNC84 domain containing 2	1.66811	0.02	0.99898	IPA mapped
10000	ENSDARG00000073784	FEZ2	fasciculation and elongation protein zeta 2	1.67242	0.02	0.99898	IPA mapped
10000	ENSDARG00000090851	CIITA	class II major histocompatibility complex transactivator	1.67382	0.01	0.99898	IPA mapped
10000	ENSDARG00000091471	ECT2L	epithelial cell transforming 2 like	1.68039	0.01	0.99898	IPA mapped
10000	ENSDARG00000029439	ATP2A2	ATPase sarcoplasmic/endoplasmic reticulum Ca2+ transporting 2	1.68121	0	0.99898	IPA mapped
10000	ENSDARG00000077818	NRG2	neuregulin 2	1.68389	0.01	0.99898	IPA mapped
10000	ENSDARG00000111388	UPF2	UPF2 regulator of nonsense mediated mRNA decay	1.68412	0.01	0.99898	IPA mapped
10000	ENSDARG00000076103	GRID2IP	Grid2 interacting protein	1.68897	0.01	0.99898	IPA mapped
10000	ENSDARG00000058459	PLEKHG2	pleckstrin homology and RhoGEF domain containing G2	1.69256	0.01	0.99898	IPA mapped
10000	ENSDARG00000077656	ARFGEF3	ARFGEF family member 3	1.69808	0.01	0.99898	IPA mapped
10000	ENSDARG00000099448	SH3D21	SH3 domain containing 21	1.71486	0.01	0.99898	IPA mapped
10000	ENSDARG00000012981	OSBPL7	oxysterol binding protein like 7	1.71629	0.01	0.99898	IPA mapped
10000	ENSDARG00000086300	FAM107A	family with sequence similarity 107 member A	1.72075	0.01	0.99898	IPA mapped
10000	ENSDARG00000062017	FSD1	fibronectin type III and SPRY domain containing 1	1.73845	0.01	0.99898	IPA mapped
10000	ENSDARG00000058949	SPIN1	spindlin 1	1.73974	0.01	0.99898	IPA mapped
10000	ENSDARG00000059936	HERC4	HECT and RLD domain containing E3 ubiquitin protein ligase 4	1.75626	0.01	0.99898	IPA mapped
10000	ENSDARG00000063445	SNAP47	synaptosome associated protein 47	1.76137	0.01	0.99898	IPA mapped
10000	ENSDARG00000022101	OBSCN	obscurin, cytoskeletal calmodulin and titin-interacting RhoGEF	1.76922	0.01	0.99898	IPA mapped
10000	ENSDARG00000001437	SLC2A1	solute carrier family 2 member 1	1.77548	0.01	0.99898	IPA mapped
10000	ENSDARG00000044053	VSNL1	visinin like 1	1.7761	0.01	0.99898	IPA mapped
10000	ENSDARG00000061454	NRXN2	neurexin 2	1.78192	0	0.99898	IPA mapped
10000	ENSDARG00000091124	RPS19BP1	ribosomal protein S19 binding protein 1	1.78801	0	0.99898	IPA mapped
10000	ENSDARG00000105147	OSBPL1A	oxysterol binding protein like 1A	1.79798	0.01	0.99898	IPA mapped
10000	ENSDARG00000105239	ECM1	extracellular matrix protein 1	1.80183	0.01	0.99898	IPA mapped
10000	ENSDARG00000075172	FBXO25	F-box protein 25	1.80624	0.01	0.99898	IPA mapped
10000	ENSDARG00000074524	CNTNAP1	contactin associated protein 1	1.80793	0.01	0.99898	IPA mapped
10000	ENSDARG00000009941	ERC1	ELKS/RAB6-interacting/CAST family member 1	1.82537	0.01	0.99898	IPA mapped
10000	ENSDARG00000075564	FAM13A	family with sequence similarity 13 member A	1.84003	0.01	0.99898	IPA mapped
10000	ENSDARG00000014796	WNT11	Wnt family member 11	1.84329	0.01	0.99898	IPA mapped
10000	ENSDARG00000077231	VWF	von Willebrand factor	1.84636	0.01	0.99898	IPA mapped
10000	ENSDARG00000094295	KIAA0040	KIAA0040	1.85747	0.01	0.99898	IPA mapped
10000	ENSDARG00000101300	SSNA1	SS nuclear autoantigen 1	1.86773	0.01	0.99898	IPA mapped
10000	ENSDARG00000110874	ELFN2	extracellular leucine rich repeat and fibronectin type III domain containing 2	1.86925	0.01	0.99898	IPA mapped
10000	ENSDARG00000071881	ARL9	ADP ribosylation factor like GTPase 9	1.87424	0	0.99898	IPA mapped
10000	ENSDARG00000100227	SLC7A1	solute carrier family 7 member 1	1.88156	0.01	0.99898	IPA mapped
10000	ENSDARG00000061174	ZNF740	zinc finger protein 740	1.89348	0.01	0.99898	IPA mapped
10000	ENSDARG00000060683	LRSAM1	leucine rich repeat and sterile alpha motif containing 1	1.90091	0.01	0.99898	IPA mapped
10000	ENSDARG00000078125	RUSC1	RUN and SH3 domain containing 1	1.92604	0	0.99898	IPA mapped
10000	ENSDARG00000022309	DSP	desmoplakin	1.92789	0	0.99898	IPA mapped
10000	ENSDARG00000058419	GCN1	GCN1 activator of EIF2AK4	1.93996	0	0.99898	IPA mapped
10000	ENSDARG00000069708	CDC34	cell division cycle 34, ubiqiutin conjugating enzyme	1.95711	0	0.916133	IPA mapped
10000	ENSDARG00000029668	CRIM1	cysteine rich transmembrane BMP regulator 1	1.97669	0	0.981329	IPA mapped
10000	ENSDARG00000032013	PAFAH1B1	platelet activating factor acetylhydrolase 1b regulatory subunit 1	1.99069	0	0.270416	IPA mapped
10000	ENSDARG00000035322	MYH7B	myosin heavy chain 7B	2.01687	0	0.99898	IPA mapped
10000	ENSDARG00000061746	ARHGEF9	Cdc42 guanine nucleotide exchange factor 9	2.01814	0	0.894722	IPA mapped
10000	ENSDARG00000016396	FAM219A	family with sequence similarity 219 member A	2.0451	0	0.785603	IPA mapped
10000	ENSDARG00000099124	F3	coagulation factor III, tissue factor	2.05039	0	0.901117	IPA mapped
10000	ENSDARG00000059738	PTPRS	protein tyrosine phosphatase receptor type S	2.10071	0	0.296387	IPA mapped
10000	ENSDARG00000099979	TGFBR3	transforming growth factor beta receptor 3	2.13443	0	0.901117	IPA mapped
10000	ENSDARG00000071357	MAP4K3	mitogen-activated protein kinase kinase kinase kinase 3	2.13915	0	0.901117	IPA mapped
10000	ENSDARG00000017128	MYOF	myoferlin	2.17963	0	0.894722	IPA mapped
10000	ENSDARG00000075624	BEND5	BEN domain containing 5	2.2033	0	0.8128	IPA mapped
10000	ENSDARG00000060521	RBM27	RNA binding motif protein 27	2.28399	0	0.684342	IPA mapped
10000	ENSDARG00000079766	TAP1	transporter 1, ATP binding cassette subfamily B member	2.28663	0	0.69505	IPA mapped
10000	ENSDARG00000075818	DOK2	docking protein 2	2.35183	0	0.574341	IPA mapped
10000	ENSDARG00000018907	KAT6A	lysine acetyltransferase 6A	2.36158	0	0.4559	IPA mapped
10000	ENSDARG00000100752	RAB21	RAB21, member RAS oncogene family	2.39429	0	0.505216	IPA mapped
10000	ENSDARG00000019808	EVPL	envoplakin	2.4261	0	0.4559	IPA mapped
10000	ENSDARG00000100623	TRRAP	transformation/transcription domain associated protein	2.54218	0	0.296387	IPA mapped
10000	ENSDARG00000018040	MSANTD4	Myb/SANT DNA binding domain containing 4 with coiled-coils	2.65893	0	0.296387	IPA mapped
10000	ENSDARG00000006383	STXBP5L	syntaxin binding protein 5L	2.91514	0	0.0525548	IPA mapped
10000	ENSDARG00000036008	NA	NA	2.38551	0	0.270416	NA
10000	ENSDARG00000098788	NA	NA	2.15006	0	0.4559	NA
10000	ENSDARG00000004187	NA	NA	-1.71985	0	0.4559	NA
10000	ENSDARG00000093608	NA	NA	-1.6713	0	0.49229	NA
10000	ENSDARG00000039351	NA	NA	2.4173	0	0.49229	NA
10000	ENSDARG00000041433	NA	NA	1.82555	0	0.49229	NA
10000	ENSDARG00000110288	NA	NA	2.39614	0	0.505216	NA
10000	ENSDARG00000078847	NA	NA	-1.58196	0	0.513814	NA
10000	ENSDARG00000103398	NA	NA	2.23329	0	0.807261	NA
10000	ENSDARG00000096687	NA	NA	2.13659	0	0.807261	NA
10000	ENSDARG00000045832	NA	NA	-1.29181	0	0.901117	NA
10000	ENSDARG00000074309	NA	NA	2.07856	0	0.916133	NA
10000	ENSDARG00000102797	NA	NA	2.01233	0	0.963166	NA
10000	ENSDARG00000037783	NA	NA	-1.14942	0	0.99898	NA
10000	ENSDARG00000096331	NA	NA	1.968	0	0.99898	NA
10000	ENSDARG00000034588	NA	NA	1.9633	0	0.99898	NA
10000	ENSDARG00000079236	NA	NA	1.91869	0	0.99898	NA
10000	ENSDARG00000093186	NA	NA	1.91958	0.01	0.99898	NA
10000	ENSDARG00000073988	NA	NA	1.74827	0.01	0.99898	NA
10000	ENSDARG00000063910	NA	NA	1.36852	0.01	0.99898	NA
10000	ENSDARG00000037012	NA	NA	1.60142	0.01	0.99898	NA
10000	ENSDARG00000083118	NA	NA	1.76618	0.01	0.99898	NA
10000	ENSDARG00000098024	NA	NA	1.4253	0.01	0.99898	NA
10000	ENSDARG00000056915	NA	NA	-1.41263	0.01	0.99898	NA
10000	ENSDARG00000099117	NA	NA	1.79059	0.01	0.99898	NA
10000	ENSDARG00000100795	NA	NA	1.72758	0.01	0.99898	NA
10000	ENSDARG00000089860	NA	NA	1.80108	0.01	0.99898	NA
10000	ENSDARG00000015174	NA	NA	1.335	0.01	0.99898	NA
10000	ENSDARG00000082738	NA	NA	-1.71696	0.01	0.99898	NA
10000	ENSDARG00000002768	NA	NA	-1.03308	0.01	0.99898	NA
10000	ENSDARG00000055206	NA	NA	-1.73304	0.01	0.99898	NA
10000	ENSDARG00000090624	NA	NA	1.5218	0.01	0.99898	NA
10000	ENSDARG00000062788	NA	NA	1.78299	0.01	0.99898	NA
10000	ENSDARG00000068374	NA	NA	-1.33693	0.01	0.99898	NA
10000	ENSDARG00000003820	NA	NA	-1.18646	0.01	0.99898	NA
10000	ENSDARG00000012388	NA	NA	-1.40374	0.01	0.99898	NA
10000	ENSDARG00000079530	NA	NA	1.53074	0.01	0.99898	NA
10000	ENSDARG00000105409	NA	NA	1.72395	0.01	0.99898	NA
10000	ENSDARG00000011809	NA	NA	1.68988	0.01	0.99898	NA
10000	ENSDARG00000106579	NA	NA	1.73527	0.01	0.99898	NA
10000	ENSDARG00000063158	NA	NA	1.73027	0.01	0.99898	NA
10000	ENSDARG00000046143	NA	NA	1.42321	0.01	0.99898	NA
10000	ENSDARG00000086746	NA	NA	1.49917	0.01	0.99898	NA
10000	ENSDARG00000111436	NA	NA	-1.68926	0.01	0.99898	NA
10000	ENSDARG00000037905	NA	NA	1.68164	0.01	0.99898	NA
10000	ENSDARG00000082131	NA	NA	1.56515	0.01	0.99898	NA
10000	ENSDARG00000101989	NA	NA	1.63544	0.01	0.99898	NA
10000	ENSDARG00000098174	NA	NA	-1.465	0.02	0.99898	NA
10000	ENSDARG00000060578	NA	NA	1.55729	0.02	0.99898	NA
10000	ENSDARG00000011020	NA	NA	-1.46232	0.02	0.99898	NA
10000	ENSDARG00000021833	NA	NA	1.496	0.02	0.99898	NA
10000	ENSDARG00000083588	NA	NA	-1.39692	0.02	0.99898	NA
10000	ENSDARG00000003910	NA	NA	-1.41659	0.02	0.99898	NA
10000	ENSDARG00000056885	NA	NA	-1.61974	0.02	0.99898	NA
10000	ENSDARG00000077349	NA	NA	1.61608	0.02	0.99898	NA
10000	ENSDARG00000115843	NA	NA	-1.58684	0.02	0.99898	NA
10000	ENSDARG00000093753	NA	NA	1.60874	0.02	0.99898	NA
10000	ENSDARG00000043460	NA	NA	-1.32286	0.02	0.99898	NA
10000	ENSDARG00000096411	NA	NA	1.48462	0.02	0.99898	NA
10000	ENSDARG00000088641	NA	NA	1.59371	0.02	0.99898	NA
10000	ENSDARG00000061909	NA	NA	-1.05703	0.02	0.99898	NA
10000	ENSDARG00000099743	NA	NA	1.37179	0.02	0.99898	NA
10000	ENSDARG00000115383	NA	NA	1.57067	0.02	0.99898	NA
10000	ENSDARG00000112728	NA	NA	-1.5218	0.02	0.99898	NA
10000	ENSDARG00000079645	NA	NA	1.56207	0.02	0.99898	NA
10000	ENSDARG00000006588	NA	NA	1.4322	0.02	0.99898	NA
10000	ENSDARG00000083699	NA	NA	1.55681	0.02	0.99898	NA
10000	ENSDARG00000071261	NA	NA	1.49118	0.02	0.99898	NA
10000	ENSDARG00000035532	NA	NA	1.54789	0.02	0.99898	NA
10000	ENSDARG00000042988	NA	NA	1.51181	0.02	0.99898	NA
10000	ENSDARG00000086374	NA	NA	1.5355	0.03	0.99898	NA
10000	ENSDARG00000079387	NA	NA	1.5405	0.03	0.99898	NA
10000	ENSDARG00000089441	NA	NA	1.30344	0.03	0.99898	NA
10000	ENSDARG00000093936	NA	NA	1.41571	0.03	0.99898	NA
10000	ENSDARG00000108535	NA	NA	0.975228	0.03	0.99898	NA
10000	ENSDARG00000026333	NA	NA	-1.47891	0.03	0.99898	NA
10000	ENSDARG00000117312	NA	NA	1.52842	0.03	0.99898	NA
10000	ENSDARG00000036848	NA	NA	1.48787	0.03	0.99898	NA
10000	ENSDARG00000052361	NA	NA	1.32404	0.03	0.99898	NA
10000	ENSDARG00000041299	NA	NA	1.51913	0.03	0.99898	NA
10000	ENSDARG00000070873	NA	NA	0.906449	0.03	0.99898	NA
10000	ENSDARG00000093402	NA	NA	1.44929	0.03	0.99898	NA
10000	ENSDARG00000051793	NA	NA	1.51178	0.03	0.99898	NA
10000	ENSDARG00000021556	NA	NA	-0.999639	0.03	0.99898	NA
10000	ENSDARG00000025478	NA	NA	1.47224	0.03	0.99898	NA
10000	ENSDARG00000024815	NA	NA	1.48916	0.03	0.99898	NA
10000	ENSDARG00000117259	NA	NA	1.46492	0.03	0.99898	NA
10000	ENSDARG00000104635	NA	NA	1.44663	0.03	0.99898	NA
10000	ENSDARG00000101707	NA	NA	-1.44993	0.03	0.99898	NA
10000	ENSDARG00000054160	NA	NA	1.49237	0.03	0.99898	NA
10000	ENSDARG00000058342	NA	NA	1.49288	0.03	0.99898	NA
10000	ENSDARG00000093760	NA	NA	1.49059	0.03	0.99898	NA
10000	ENSDARG00000036675	NA	NA	-0.885065	0.03	0.99898	NA
10000	ENSDARG00000018145	NA	NA	-0.900781	0.03	0.99898	NA
10000	ENSDARG00000052222	NA	NA	-1.45929	0.03	0.99898	NA
10000	ENSDARG00000035632	NA	NA	1.45977	0.03	0.99898	NA
10000	ENSDARG00000097341	NA	NA	-1.46643	0.03	0.99898	NA
10000	ENSDARG00000097470	NA	NA	1.43396	0.03	0.99898	NA
10000	ENSDARG00000043923	NA	NA	-1.06289	0.03	0.99898	NA
10000	ENSDARG00000071011	NA	NA	-0.823261	0.03	0.99898	NA
10000	ENSDARG00000052039	NA	NA	1.44987	0.03	0.99898	NA
10000	ENSDARG00000093006	NA	NA	1.4468	0.03	0.99898	NA
10000	ENSDARG00000081758	NA	NA	1.21713	0.04	0.99898	NA
10000	ENSDARG00000036670	NA	NA	-1.0637	0.04	0.99898	NA
10000	ENSDARG00000116524	NA	NA	1.26076	0.04	0.99898	NA
10000	ENSDARG00000089480	NA	NA	1.38158	0.04	0.99898	NA
10000	ENSDARG00000096558	NA	NA	1.43331	0.04	0.99898	NA
10000	ENSDARG00000024540	NA	NA	1.17623	0.04	0.99898	NA
10000	ENSDARG00000095332	NA	NA	1.43707	0.04	0.99898	NA
10000	ENSDARG00000098338	NA	NA	1.24791	0.04	0.99898	NA
10000	ENSDARG00000093463	NA	NA	1.38771	0.04	0.99898	NA
10000	ENSDARG00000077176	NA	NA	1.09781	0.04	0.99898	NA
10000	ENSDARG00000077726	NA	NA	-1.42259	0.04	0.99898	NA
10000	ENSDARG00000068624	NA	NA	1.29475	0.04	0.99898	NA
10000	ENSDARG00000070780	NA	NA	-0.972293	0.04	0.99898	NA
10000	ENSDARG00000077983	NA	NA	1.39216	0.04	0.99898	NA
10000	ENSDARG00000043770	NA	NA	1.36257	0.04	0.99898	NA
10000	ENSDARG00000027978	NA	NA	-1.06538	0.04	0.99898	NA
10000	ENSDARG00000094739	NA	NA	-1.39638	0.04	0.99898	NA
10000	ENSDARG00000112858	NA	NA	1.30859	0.04	0.99898	NA
10000	ENSDARG00000013607	NA	NA	1.30115	0.04	0.99898	NA
10000	ENSDARG00000006526	NA	NA	1.17951	0.04	0.99898	NA
10000	ENSDARG00000098387	NA	NA	1.38515	0.04	0.99898	NA
10000	ENSDARG00000104119	NA	NA	1.29156	0.04	0.99898	NA
10000	ENSDARG00000004177	NA	NA	1.29323	0.04	0.99898	NA
